# Supplementary material for: Genome wide association analysis of root hair traits in rice reveals novel genomic regions controlling epidermal cell differentiation
Source: BMC Plant Biol. 2023 Jan 4;23:6. doi: 10.1186/s12870-022-04026-5 (PMC9811729; doi:10.1186/s12870-022-04026-5)
Supplement: Supplementary file 1 — Additional file 1: Supplemental Tables 1-7. Supplemental Table 1. Genotypes and mean phenotypes used in this study. Supplemental Table 2: broad-sense heritability (h2) and genotypic coefficient of variance by subpopulation for RHL and RHD. Supplemental Table 3: Genes significantly associated with RHD and RHL using gene-block chromosome-wide analysis. Supplemental Table 4: All genes within significant genomic regions as identified by GWAS. Supplemental Table 5: Genes previously identified to play a role in rice RH formation or growth. Supplemental Table 6: Genes with RHE (cis-acting root hair elements) in the putative promoter region. Supplemental Table 7: Condensed list of candidate genes. [file 12870_2022_4026_MOESM1_ESM.xlsx]

## Sheet: Information
Supplemental Tables
Supplemental Table 1	Genotypes and mean phenotypes used in this study.
Supplemental Table 2	Broad-sense heritability (h2) and genotypic coefficient of variance of each subpopulation for both RHL and RHD
Supplemental Table 3	Genes significantly associated with RHD and RHL using gene-block chromosome-wide analysis
Supplemental Table 4	All genes within significant genomic regions as identified by GWAS
Supplemental Table 5	Genes previously identified to play a role in rice RH formation or growth.
Supplemental Table 6	Genes with RHE (cis-acting root hair elements) in the putative promoter region. RHEs are from Arabidopsis (Won et al., 2009. Expression data is from Huang et al. (2017).
Supplemental Table 7	Condensed list of candidate genes
Citations within supplemental tables can be found in the reference list of the main text.

## Sheet: Supplemental Table 1
Supplemental Table 1. Genotypes and mean phenotypes used in this study.
Set	HDRA genotype	Accession	GSOR ID	IRGC ID	NSFTV ID	Subpopulation	Country of Origin	RHD	RHL
RDP1	0bca95e0.0	NPE 835	GSOR301107	IRGC126399	NSFTV115	temperate-japonica	Pakistan	147	0.136
RDP1	aceb3352.0	Hatsunishiki	GSOR301257	IRGC117748	NSFTV267	temperate-japonica	Japan	153	0.183
RDP1	61b7bf53.0	Firooz	GSOR301049	IRGC117735	NSFTV53	aromatic	Iran	179	0.316
RDP1	57d7feea.0	Early Wataribune	GSOR301047	IRGC117727	NSFTV51	temperate-japonica	Japan	183	0.334
RDP1	5533f406.0	NSFTV5	GSOR301005	IRGC117641	NSFTV5	aromatic	Unknown	186	0.297
RDP1	7bee5b9f.0	Kaniranga	GSOR301076	IRGC117776	NSFTV84	tropical-japonica	Indonesia	186	0.174
RDP1	1911c363.0	Guineandao	GSOR301243	IRGC117746	NSFTV253	admixed-japonica	Guinea	187	0.234
RDP1	74c9fbbc.0	Dawebyan	GSOR301305	IRGC117703	NSFTV315	indica	Myanmar	187	0.288
RDP1	a5ec1b10.0	Gogo Lempuk	GSOR301055	IRGC117742	NSFTV59	tropical-japonica	Indonesia	191	0.281
RDP1	becfe767.0	Kamenoo	GSOR301075	IRGC117775	NSFTV83	temperate-japonica	Japan	191	0.325
RDP1	17c4070a.0	Short Grain	GSOR301136	IRGC117888	NSFTV145	indica	Thailand	191	0.306
RDP1	8d6aded4.0	Dom Sufid	GSOR301042	IRGC117721	NSFTV45	aromatic	Iran	192	0.284
RDP1	8c76404c.0	Luk Takhar	GSOR301095	IRGC117807	NSFTV103	temperate-japonica	Afghanistan	192	0.26
RDP1	a446becd.0	China 1039	GSOR301338	IRGC117685	NSFTV348	indica	China	192	0.334
RDP1	c7301040.0	923	GSOR301262	IRGC126353	NSFTV272	admixed	Madagascar	194	0.326
RDP1	cf44b628.0	DM 43	GSOR301310	IRGC117715	NSFTV320	aus	Bangladesh	194	0.303
RDP1	e8f708a5.0	Sufaid	GSOR301359	IRGC117896	NSFTV372	aus	Pakistan	194	0.319
RDP1	d09d62e7.0	Phudugey	GSOR301122	IRGC117850	NSFTV131	aus	Bhutan	195	0.292
RDP1	e0815776.0	Saraya	GSOR301236	IRGC117877	NSFTV246	aus	Fiji	195	0.243
RDP1	d0392fe8.0	EMATA A 16-34	GSOR301315	IRGC117731	NSFTV325	indica	Myanmar	195	0.301
RDP1	0c8eb926.0	93-11	GSOR301399*	NA	NSFTV398	indica	India	195	0.309
RDP1	61876b53.0	Yang Dao 6	GSOR301400*	NA	NSFTV400	indica	India	195	0.295
RDP1	61cc3858.0	IR 36	GSOR301064	IRGC117757	NSFTV71	indica	Philippines	196	0.289
RDP1	b238d197.0	ZHE 733	GSOR301162	IRGC117943	NSFTV171	indica	China	196	0.281
RDP1	a0a3d697.0	Manzano	GSOR301299	IRGC124372	NSFTV309	tropical-japonica	Zaire	196	0.198
RDP1	d864377c.0	Amposta	GSOR301280	IRGC117638	NSFTV290	temperate-japonica	Puerto Rico	197	0.329
RDP1	81d03b86.0	NSFTV4	GSOR301004	IRGC117601	NSFTV4	aus	Unknown	198	0.326
RDP1	71d5fcf4.0	NSFTV57	GSOR301053	IRGC117739	NSFTV57	indica	Unknown	198	0.324
RDP1	16463092.0	Mehr	GSOR301097	IRGC117620	NSFTV105	aus	Iran	198	0.256
RDP1	11bf5114.0	Mudgo	GSOR301102	IRGC117818	NSFTV110	indica	India	198	0.318
RDP1	0f6a67da.0	Pappaku	GSOR301117	IRGC117841	NSFTV126	indica	Taiwan	198	0.307
RDP1	2a7724c1.0	ECIA76-S89-1	GSOR301231	IRGC117728	NSFTV241	indica	Cuba	198	0.295
RDP1	fe70ec33.0	Sadri Tor Misri	GSOR301249	IRGC117873	NSFTV259	admixed-indica	Iran	198	0.293
RDP1	137628a5.0	56-122-23	GSOR301301	IRGC117631	NSFTV311	temperate-japonica	Thailand	198	0.328
RDP1	3eb8fab5.0	DJ 24	GSOR301308	IRGC117712	NSFTV318	aus	Bangladesh	198	0.312
RDP1	72cef953.0	DM 59	GSOR301312	IRGC117717	NSFTV322	aus	Bangladesh	198	0.257
RDP1	f22d2dc6.0	JC 117	GSOR301344	IRGC117767	NSFTV356	indica	India	198	0.321
RDP1	76f56677.0	Dam	GSOR301038	IRGC117701	NSFTV40	admixed-japonica	Thailand	200	0.311
RDP1	45ec7861.0	JC149	GSOR301070	IRGC117768	NSFTV77	indica	India	200	0.297
RDP1	9f782e9e.0	Lemont	GSOR301093	IRGC117802	NSFTV101	tropical-japonica	United States	200	0.206
RDP1	63f298ba.0	Pao-Tou-Hung	GSOR301116	IRGC117840	NSFTV125	indica	China	200	0.286
RDP1	08de34ee.0	Azucena	GSOR301165	NA	NSFTV174	tropical-japonica	India	200	0.255
RDP1	7119ebee.0	Bombon	GSOR301175	IRGC117666	NSFTV184	temperate-japonica	Spain	200	0.261
RDP1	092f15e7.0	Sundensis	GSOR301259	IRGC117898	NSFTV269	indica	Kazakhstan	200	0.294
RDP1	4b0a7350.0	Berenj	GSOR301330	IRGC117656	NSFTV340	admixed	Afghanistan	200	0.294
RDP1	e59cbfbe.0	Sanbyang-Daeme	GSOR301354	IRGC117875	NSFTV367	admixed-japonica	Republic of Korea	200	0.326
RDP1	bd7aaa87.0	Coarse	GSOR301357	IRGC117692	NSFTV370	aus	Pakistan	200	0.319
RDP1	86f75d2b.0	Agostano	GSOR301001	IRGC126380	NSFTV1	temperate-japonica	Italy	201	0.219
RDP1	6af7c9fc.0	Blue Rose	GSOR301018	IRGC117663	NSFTV20	admixed-japonica	United States	201	0.233
RDP1	ef8fd965.0	Gerdeh	GSOR301051	IRGC117611	NSFTV55	admixed-japonica	Iran	201	0.301
RDP1	8e6220e5.0	OS6	GSOR301112	IRGC117831	NSFTV120	tropical-japonica	Nigeria	201	0.331
RDP1	3ea144c5.0	Shinriki	GSOR301134	IRGC117884	NSFTV143	temperate-japonica	India	201	0.296
RDP1	85959164.0	Patna	GSOR301271	IRGC117844	NSFTV281	admixed-japonica	Morocco	201	0.29
RDP1	0e787735.0	Zerawchanica Karatalski	GSOR301277	IRGC117942	NSFTV287	temperate-japonica	Poland	201	0.297
RDP1	fbae20bd.0	R 101	GSOR301300	IRGC117857	NSFTV310	tropical-japonica	Zaire	201	0.223
RDP1	6f068769.0	PTB 30	GSOR301348	IRGC117856	NSFTV360	aus	India	201	0.299
RDP1	fa4c4111.0	Byakkoku Y 5006 Seln	GSOR301019	IRGC117671	NSFTV21	indica	Australia	202	0.283
RDP1	a796716d.0	Peh-Kuh-Tsao-Tu	GSOR301121	IRGC117849	NSFTV130	indica	Taiwan	202	0.292
RDP1	773e969e.0	519	GSOR301294	IRGC117630	NSFTV304	indica	Uruguay	202	0.309
RDP1	446f6c62.0	Binulawan	GSOR301015	IRGC117659	NSFTV17	indica	Philippines	203	0.294
RDP1	006dfe9b.0	Kalamkati	GSOR301074	IRGC117773	NSFTV81	aus	India	203	0.325
RDP1	8653bbdb.0	RTS14	GSOR301128	IRGC117622	NSFTV137	indica	Vietnam	203	0.288
RDP1	5497b233.0	Tokyo Shino Mochi	GSOR301202	IRGC117917	NSFTV211	admixed-japonica	Japan	203	0.263
RDP1	a31b4a06.0	Biser 1	GSOR301216	IRGC117660	NSFTV225	temperate-japonica	Bulgaria	203	0.292
RDP1	fc26ce23.0	Kaukau	GSOR301266	IRGC117779	NSFTV276	aus	Mali	203	0.297
RDP1	32a6808e.0	KU115	GSOR301088	IRGC117792	NSFTV96	tropical-japonica	Thailand	204	0.301
RDP1	3aa51818.0	Oryzica Llanos 5	GSOR301111	IRGC117829	NSFTV119	indica	Colombia	204	0.304
RDP1	02cc7c6d.0	Rathuwee	GSOR301123	IRGC117859	NSFTV132	indica	Sri Lanka	204	0.334
RDP1	85551f9c.0	Saturn	GSOR301131	IRGC117879	NSFTV140	tropical-japonica	United States	204	0.304
RDP1	5384be83.0	Tchibanga	GSOR301200	IRGC117911	NSFTV209	indica	Gabon	204	0.302
RDP1	49649a00.0	Hunan Early Dwarf No. 3	GSOR301221	IRGC117753	NSFTV231	indica	China	204	0.277
RDP1	5aa7968d.0	Triomphe Du Maroc	GSOR301272	IRGC117922	NSFTV282	temperate-japonica	Morocco	204	0.304
RDP1	f2e9bed5.0	Karabaschak	GSOR301215	IRGC117777	NSFTV224	temperate-japonica	Bulgaria	205	0.301
RDP1	dd6e755e.0	Chiem Chanh	GSOR301028	IRGC117684	NSFTV30	indica	Vietnam	206	0.312
RDP1	024bbd20.0	Blue Rose Supreme	GSOR301173	IRGC124371	NSFTV182	admixed-japonica	United States	206	0.268
RDP1	de7ac7bf.0	Desvauxii	GSOR301237	IRGC117709	NSFTV247	temperate-japonica	Former Soviet Union	206	0.292
RDP1	ceb798a3.0	Shim Balte	GSOR301251	IRGC117883	NSFTV261	aus	Iraq	206	0.291
RDP1	872ec0b4.0	BR24	GSOR301303	IRGC117623	NSFTV313	indica	Bangladesh	206	0.296
RDP1	9c099b78.0	Ghati Kamma Nangarhar	GSOR301054	IRGC117740	NSFTV58	aus	Afghanistan	207	0.318
RDP1	328163e1.0	Kasalath	GSOR301077	IRGC117617	NSFTV85	aus	India	207	0.306
RDP1	6ab77e3e.0	L-202	GSOR301090	IRGC117794	NSFTV98	tropical-japonica	United States	207	0.297
RDP1	48b4f132.0	Sinampaga Selection	GSOR301138	IRGC117890	NSFTV147	tropical-japonica	Philippines	207	0.326
RDP1	13ae4f27.0	Sze Guen Zim	GSOR301225	IRGC117901	NSFTV235	indica	China	207	0.336
RDP1	234e0df9.0	WIR 3039	GSOR301292	IRGC126397	NSFTV302	temperate-japonica	Tajikistan	207	0.285
RDP1	b956dfb5.0	DJ 123	GSOR301307	IRGC117711	NSFTV317	aus	Bangladesh	207	0.301
RDP1	1f6f13c3.0	DM 56	GSOR301311	IRGC117716	NSFTV321	aus	Bangladesh	207	0.311
RDP1	084e8b29.0	Khao Pahk Maw	GSOR301320	IRGC121653	NSFTV330	aus	Thailand	207	0.321
RDP1	eca85a73.0	Kalubala Vee	GSOR301363	IRGC117774	NSFTV378	aus	Sri Lanka	207	0.304
RDP1	3b25c24f.0	Nira	GSOR301368	IRGC117821	NSFTV385	indica	United States	207	0.319
RDP1	743f41c1.0	Kiang-Chou-Chiu	GSOR301082	IRGC117784	NSFTV90	indica	Taiwan	208	0.279
RDP1	b663b3f8.0	Victoria F.A.	GSOR301333	IRGC117930	NSFTV343	temperate-japonica	Argentina	208	0.247
RDP1	15e6c437.0	68-2	GSOR301168	IRGC117633	NSFTV177	temperate-japonica	France	209	0.273
RDP1	195567bf.0	CA 902/B/2/1	GSOR301219	IRGC117673	NSFTV228	aus	Chad	209	0.301
RDP1	eb17cda6.0	WC 521	GSOR301226	IRGC117937	NSFTV236	admixed-japonica	China	209	0.328
RDP1	64fa0112.0	Keriting Tingii	GSOR301079	IRGC117618	NSFTV87	admixed-japonica	Indonesia	210	0.338
RDP1	6e26f4cc.0	Leung Pratew	GSOR301094	IRGC117619	NSFTV102	indica	Thailand	210	0.228
RDP1	531e23fa.0	N12	GSOR301104	IRGC117819	NSFTV112	aromatic	India	210	0.221
RDP1	715bc18e.0	Wells	GSOR301161*	NA	NSFTV170	tropical-japonica	India	210	0.273
RDP1	97ce6839.0	Dom Zard	GSOR301182	IRGC117720	NSFTV191	aromatic	Iran	210	0.285
RDP1	f46f03bf.0	Radin Ebos 33	GSOR301194	IRGC117858	NSFTV203	indica	Malaysia	210	0.291
RDP1	32ca1759.0	Aijiaonante	GSOR301224	IRGC117600	NSFTV234	indica	China	210	0.338
RDP1	044639de.0	IITA 135	GSOR301276	IRGC117756	NSFTV286	tropical-japonica	Nigeria	210	0.294
RDP1	07f246bb.0	SML 242	GSOR301289	IRGC117625	NSFTV299	indica	Suriname	210	0.307
RDP1	b828b757.0	DD 62	GSOR301306	IRGC117704	NSFTV316	aus	Bangladesh	210	0.294
RDP1	122a975b.0	ASD 1	GSOR301343	IRGC117604	NSFTV355	temperate-japonica	India	210	0.288
RDP1	f0328a18.0	Bico Branco	GSOR301014	IRGC117658	NSFTV16	aromatic	Brazil	211	0.212
RDP1	66d97672.0	Jhona 349	GSOR301071	IRGC117769	NSFTV78	aus	India	211	0.246
RDP1	7cfe4a0c.0	Paraiba Chines Nova	GSOR301213	IRGC117842	NSFTV222	indica	Brazil	211	0.297
RDP1	a32e0586.0	IR-44595	GSOR301274	IRGC117759	NSFTV284	indica	Nepal	211	0.3
RDP1	41be3af3.0	BALA	GSOR301342	IRGC117650*	NSFTV354	indica	India	211	0.317
RDP1	37249a74.0	Rojofotsy 738	GSOR301197	IRGC117865	NSFTV206	admixed-indica	Madagascar	212	0.288
RDP1	b67fd5f6.0	M. Blatec	GSOR301261	IRGC117810	NSFTV271	temperate-japonica	Macedonia	212	0.326
RDP1	4c188d7c.0	TOg 7178	GSOR301283	IRGC117916	NSFTV293	admixed-indica	Senegal	212	0.293
RDP1	76a1efc9.0	Pato De Gallinazo	GSOR301119	IRGC117846	NSFTV128	admixed-japonica	Australia	213	0.246
RDP1	2db62b89.0	Tainan Iku 487	GSOR301148	IRGC117908	NSFTV157	temperate-japonica	Taiwan	213	0.338
RDP1	661eaeaa.0	Criollo La Fria	GSOR301180	IRGC117696	NSFTV189	indica	Venezuela	213	0.287
RDP1	593def74.0	Llanero 501	GSOR301298	IRGC117805	NSFTV308	tropical-japonica	Venezuela	213	0.227
RDP1	1510e4aa.0	DNJ 140	GSOR301313	IRGC117718	NSFTV323	aus	Bangladesh	213	0.267
RDP1	fb2b3d82.0	Goria	GSOR301317	IRGC117743	NSFTV327	aus	Bangladesh	213	0.265
RDP1	80fc89ae.0	Karkati 87	GSOR301336	IRGC117778	NSFTV346	aus	Bangladesh	213	0.294
RDP1	cd22c3de.0	Aichi Asahi	GSOR301002	IRGC117637	NSFTV2	temperate-japonica	Japan	214	0.268
RDP1	eac19fb8.0	Nova	GSOR301106	IRGC117823	NSFTV114	admixed-japonica	United States	214	0.257
RDP1	4f643bf5.0	TeQing	GSOR301152	IRGC117912	NSFTV161	indica	China	214	0.279
RDP1	149fb038.0	Yabani Montakhab 7	GSOR301207	IRGC117939	NSFTV216	temperate-japonica	Egypt	214	0.267
RDP1	b3a301ea.0	Yodanya	GSOR301329	IRGC117940	NSFTV339	indica	Myanmar	214	0.279
RDP1	0d125c0e.0	ARC 7229	GSOR301006	IRGC117603	NSFTV6	aus	India	215	0.325
RDP1	e5951598.0	Dee Geo Woo Gen	GSOR301040	IRGC117705	NSFTV43	indica	Taiwan	215	0.333
RDP1	9ac72c9e.0	Zhenshan 2	GSOR301163	IRGC117944	NSFTV172	indica	China	215	0.299
RDP1	e876c9ec.0	SLO 17	GSOR301199	IRGC117894	NSFTV208	indica	India	215	0.297
RDP1	60c362f1.0	Tia Bura	GSOR301248	IRGC117914	NSFTV258	tropical-japonica	Indonesia	215	0.232
RDP1	6b37cb3d.0	Chibica	GSOR301273	IRGC117683	NSFTV283	temperate-japonica	Mozambique	215	0.288
RDP1	73c4fdfb.0	Kihogo	GSOR301293	IRGC117785	NSFTV303	temperate-japonica	Tanzania	215	0.291
RDP1	1e4f3933.0	Jamir	GSOR301318	IRGC117765	NSFTV328	aus	Bangladesh	215	0.291
RDP1	9ec86ff1.0	Gyehwa 3	GSOR301386	IRGC126403	NSFTV62	temperate-japonica	Republic of Korea	216	0.297
RDP1	1a946dc6.0	RTS4	GSOR301129	IRGC117868	NSFTV138	indica	Vietnam	216	0.3
RDP1	fdd98970.0	Erythroceros Hokkaido	GSOR301183	IRGC117732	NSFTV192	temperate-japonica	Poland	216	0.224
RDP1	fed1dbae.0	WC 4443	GSOR301206	IRGC117936	NSFTV215	tropical-japonica	Bolivia	216	0.246
RDP1	f30e146b.0	Halwa Gose Red	GSOR301252	IRGC117747	NSFTV262	aus	Iraq	216	0.289
RDP1	5ae0bd70.0	Bahia	GSOR301287	IRGC117649	NSFTV297	temperate-japonica	Spain	216	0.308
RDP1	8288d278.0	Doble Carolina Rinaldo Barsani	GSOR301295	IRGC117719	NSFTV305	admixed-japonica	Uruguay	216	0.301
RDP1	d438bfed.0	Khao Tot Long 227	GSOR301321	IRGC117783	NSFTV331	aus	Thailand	216	0.287
RDP1	f2e723fc.0	Shirogane	GSOR301352	IRGC117886	NSFTV365	temperate-japonica	Japan	216	0.247
RDP1	626cd18d.0	Wanica	GSOR301364	IRGC125599	NSFTV379	tropical-japonica	Suriname	216	0.314
RDP1	493f2b7e.0	Varyla	GSOR301263	IRGC117927	NSFTV273	tropical-japonica	Madagascar	217	0.245
RDP1	aeed4684.0	Ghorbhai	GSOR301316	IRGC117741	NSFTV326	aus	Bangladesh	217	0.258
RDP1	77f6728e.0	325	GSOR301366	IRGC124370	NSFTV381	tropical-japonica	Taiwan	217	0.273
RDP1	d22c8e33.0	Black Gora	GSOR301017	IRGC117662	NSFTV19	aus	India	218	0.304
RDP1	199f4455.0	Nucleoryza	GSOR301210	IRGC117825	NSFTV219	temperate-japonica	Austria	218	0.257
RDP1	f73fa9e9.0	Priano Guaira	GSOR301214	IRGC117855	NSFTV223	tropical-japonica	Brazil	218	0.236
RDP1	a7983b03.0	Riz Local	GSOR301218	IRGC117864	NSFTV227	admixed-indica	Burkina Faso	218	0.236
RDP1	44aeff79.0	Tropical Rice	GSOR301233	IRGC117923	NSFTV243	temperate-japonica	Ecuador	218	0.289
RDP1	87621330.0	Pirinae 69	GSOR301239	IRGC117852	NSFTV249	temperate-japonica	Macedonia or Former Yugoslavia	218	0.224
RDP1	cb9c18df.0	Agusita	GSOR301247	IRGC117635	NSFTV257	temperate-japonica	Hungary	218	0.237
RDP1	58d5bdc3.0	Saku	GSOR301270	IRGC117874	NSFTV280	tropical-japonica	Mongolia	218	0.237
RDP1	86556239.0	Melanotrix	GSOR301291	IRGC117813	NSFTV301	temperate-japonica	Tajikistan	218	0.295
RDP1	a7bec464.0	Sabharaj	GSOR301327	IRGC117871	NSFTV337	indica	Bangladesh	218	0.284
RDP1	e32c9d62.0	Edomen Scented	GSOR301350	IRGC117730	NSFTV363	temperate-japonica	Japan	218	0.288
RDP1	84ad8457.0	Santhi Sufaid	GSOR301358	IRGC117876	NSFTV371	aus	Pakistan	218	0.317
RDP1	a08839ce.0	M-202	GSOR301370	IRGC117809	NSFTV387	admixed-japonica	United States	218	0.326
RDP1	2b28e441.0	TKM6	GSOR301153	IRGC117915	NSFTV162	indica	India	219	0.332
RDP1	8cfa8fb2.0	583	GSOR301167	IRGC117632	NSFTV176	tropical-japonica	Ecuador	219	0.222
RDP1	bfa16661.0	NSFTV260	GSOR301250	IRGC117628	NSFTV260	aromatic	Unknown	219	0.243
RDP1	e8c621e8.0	Bombilla	GSOR301285	IRGC117665	NSFTV295	temperate-japonica	Spain	219	0.286
RDP1	ea28671d.0	CTG 1516	GSOR301304	IRGC117697	NSFTV314	aus	Bangladesh	219	0.301
RDP1	9f786a86.0	Shirkati	GSOR301331	IRGC117885	NSFTV341	aus	Afghanistan	219	0.295
RDP1	8adbe877.0	Ligerito	GSOR301340	IRGC117804	NSFTV350	tropical-japonica	Colombia	219	0.248
RDP1	523d5ec4.0	WAB 502-13-4-1	GSOR301229	IRGC117932	NSFTV239	tropical-japonica	Cote d'Ivoire	220	0.226
RDP1	b21f7528.0	27	GSOR301232	IRGC117599	NSFTV242	tropical-japonica	Dominican Republic	220	0.227
RDP1	f2f12364.0	Baldo	GSOR301254	IRGC117651	NSFTV264	admixed-japonica	Italy	220	0.247
RDP1	853e318c.0	Creole	GSOR301337	IRGC117695	NSFTV347	tropical-japonica	Belize	220	0.251
RDP1	1ce7093b.0	Carolina Gold 12034	GSOR301023	IRGC117676	NSFTV25	tropical-japonica	United States	221	0.219
RDP1	014ab0f1.0	NSFTV39	GSOR301037	IRGC117700	NSFTV39	aus	Unknown	221	0.257
RDP1	12d82364.0	IR 8	GSOR301065	IRGC117758	NSFTV72	indica	Philippines	221	0.298
RDP1	280279b3.0	Ostiglia	GSOR301113	IRGC117833	NSFTV121	admixed-japonica	Italy	221	0.306
RDP1	9127f236.0	Ta Mao Tsao	GSOR301146	IRGC117905	NSFTV155	temperate-japonica	China	221	0.299
RDP1	bf18cbae.0	Coppocina	GSOR301179	IRGC117694	NSFTV188	tropical-japonica	Bulgaria	221	0.251
RDP1	5efe8622.0	Arabi	GSOR301234	IRGC117639	NSFTV244	admixed-japonica	Egypt	221	0.233
RDP1	9b37187d.0	Caucasica	GSOR301238	IRGC117677	NSFTV248	temperate-japonica	Former Soviet Union	221	0.295
RDP1	17627a92.0	C1-6-5-3	GSOR301268	IRGC117672	NSFTV278	admixed	Mexico	221	0.294
RDP1	c7aeb39f.0	DK 12	GSOR301309	IRGC117714	NSFTV319	aus	Bangladesh	221	0.253
RDP1	0defa551.0	DV 123	GSOR301314	IRGC117724	NSFTV324	aus	Bangladesh	221	0.251
RDP1	7e956f22.0	KPF-16	GSOR301322	IRGC117791	NSFTV332	admixed-indica	Bangladesh	221	0.285
RDP1	af77442b.0	ARC 10376	GSOR301341	IRGC117642	NSFTV353	aus	India	221	0.286
RDP1	db737b9b.0	Deokjeokjodo	GSOR301355	IRGC117708	NSFTV368	temperate-japonica	Republic of Korea	221	0.306
RDP1	8629f76c.0	Mansaku	GSOR301096	IRGC117811	NSFTV104	temperate-japonica	Japan	222	0.297
RDP1	6cedf6aa.0	NSFTV116	GSOR301108	IRGC117824	NSFTV116	tropical-japonica	Unknown	222	0.338
RDP1	714ac141.0	Pagaiyahan	GSOR301115	IRGC117837	NSFTV123	indica	Taiwan	222	0.331
RDP1	40f343f4.0	T26	GSOR301144	IRGC117903	NSFTV153	aus	India	222	0.32
RDP1	480f7505.0	ARC 6578	GSOR301169	IRGC117602	NSFTV178	aus	India	222	0.275
RDP1	b2320902.0	WC 3397	GSOR301204	IRGC117935	NSFTV213	tropical-japonica	Jamaica	222	0.261
RDP1	536afc14.0	IRAT 44	GSOR301217	IRGC117762	NSFTV226	tropical-japonica	Burkina Faso	222	0.221
RDP1	56f5103e.0	Djimoron	GSOR301242	IRGC117713	NSFTV252	indica	Guinea	222	0.297
RDP1	6815ec6d.0	Osogovka	GSOR301260	IRGC117832	NSFTV270	temperate-japonica	Macedonia	222	0.294
RDP1	2c583eed.0	WIR 3764	GSOR301296	IRGC117938	NSFTV306	temperate-japonica	Uzbekistan	222	0.299
RDP1	09869491.0	Lomello	GSOR301324	IRGC117806	NSFTV334	temperate-japonica	Italy	222	0.293
RDP1	a5a6e2dd.0	Chang Ch'Sang Hsu Tao	GSOR301339	IRGC117681	NSFTV349	indica	China	222	0.298
RDP1	7741d7c1.0	Canella De Ferro	GSOR301021	IRGC117675	NSFTV23	tropical-japonica	Brazil	223	0.214
RDP1	55d3afae.0	IRGA 409	GSOR301067	IRGC117763	NSFTV74	indica	Brazil	223	0.279
RDP1	0f847952.0	Nipponbare	GSOR301164	NA	NSFTV173	temperate-japonica	Japan	223	0.247
RDP1	f948d7b5.0	Benllok	GSOR301171	IRGC117655	NSFTV180	temperate-japonica	Peru	223	0.265
RDP1	85da3a70.0	PI 298967-1	GSOR301209	IRGC117851	NSFTV218	admixed-japonica	Australia	223	0.236
RDP1	180a155f.0	Della	GSOR301374	IRGC117706	NSFTV391	tropical-japonica	United States	223	0.233
RDP1	45d3c920.0	Cybonnet	GSOR301380	IRGC117699	NSFTV397	tropical-japonica	United States	223	0.257
RDP1	a8319fc6.0	Seratoes Hari	GSOR301132	IRGC117880	NSFTV141	indica	Indonesia	224	0.287
RDP1	0be20a08.0	Romanica	GSOR301246	IRGC117866	NSFTV256	temperate-japonica	Hungary	224	0.245
RDP1	2b81cf74.0	Dosel	GSOR301286	IRGC117722	NSFTV296	temperate-japonica	Spain	224	0.254
RDP1	3f0623af.0	Guatemala 1021	GSOR301393	IRGC126383	NSFTV352	tropical-japonica	Guatemala	224	0.221
RDP1	9764b3c8.0	318	GSOR301367	IRGC117629	NSFTV384	tropical-japonica	Turkey	224	0.289
RDP1	dfdfb828.0	Ta Hung Ku	GSOR301145	IRGC117904	NSFTV154	temperate-japonica	China	225	0.256
RDP1	818143d8.0	Leah	GSOR301189	IRGC117801	NSFTV198	tropical-japonica	United States	225	0.295
RDP1	6f263bd1.0	WAB 501-11-5-1	GSOR301230	IRGC117931	NSFTV240	tropical-japonica	Cote d'Ivoire	225	0.228
RDP1	07dac217.0	Sri Malaysia Dua	GSOR301265	IRGC117895	NSFTV275	temperate-japonica	Malaysia	225	0.219
RDP1	c20dfc59.0	Lambayeque 1	GSOR301360	IRGC117799	NSFTV373	aromatic	Peru	225	0.254
RDP1	cb5e38e6.0	Jaya	GSOR301069	IRGC117766	NSFTV76	indica	India	226	0.299
RDP1	c0d6eca3.0	Uzbekskij 2	GSOR301297	IRGC117925	NSFTV307	temperate-japonica	Uzbekistan	226	0.254
RDP1	ac7a352c.0	Cenit	GSOR301332	IRGC117678	NSFTV342	tropical-japonica	Argentina	226	0.221
RDP1	8e941960.0	B6616A4-22-Bk-5-4	GSOR301158	IRGC117646	NSFTV167	tropical-japonica	United States	227	0.224
RDP1	8a41a10a.0	Sab Ini	GSOR301235	IRGC117870	NSFTV245	temperate-japonica	Egypt	227	0.293
RDP1	88e1f162.0	Bulgare	GSOR301240	IRGC117670	NSFTV250	temperate-japonica	France	227	0.279
RDP1	3e58f34c.0	Kachilon	GSOR301319	IRGC117772	NSFTV329	aus	Bangladesh	227	0.266
RDP1	3afe3c0b.0	NSFTV388*	GSOR301371	IRGC124373	NSFTV388	admixed-japonica	United States	227	0.256
RDP1	69527f35.0	Cuba 65	GSOR301035	IRGC117698	NSFTV37	tropical-japonica	Cuba	228	0.224
RDP1	9f1f4614.0	NSFTV93	GSOR301085	IRGC117787	NSFTV93	aromatic	Unknown	228	0.267
RDP1	1f10be3d.0	Lacrosse	GSOR301092	IRGC117797	NSFTV100	admixed-japonica	United States	228	0.225
RDP1	b6dc1bcc.0	Padi Kasalle	GSOR301114	IRGC117835	NSFTV122	tropical-japonica	Indonesia	228	0.181
RDP1	bf7afed8.0	Delrex	GSOR301181	IRGC117707	NSFTV190	tropical-japonica	United States	228	0.248
RDP1	5632be21.0	Fossa Av	GSOR301184	IRGC117737	NSFTV193	tropical-japonica	Burkina Faso	228	0.274
RDP1	22e60af9.0	Leuang Hawn	GSOR301323	IRGC117803	NSFTV333	temperate-japonica	Thailand	228	0.292
RDP1	1e26852c.0	Okshitmayin	GSOR301325	IRGC117827	NSFTV335	admixed-japonica	Myanmar	228	0.232
RDP1	fed0b9a3.0	Sitpwa	GSOR301328	IRGC117892	NSFTV338	temperate-japonica	Myanmar	228	0.257
RDP1	dd2bfbfb.0	Sathi	GSOR301356	IRGC117878	NSFTV369	aus	Pakistan	228	0.322
RDP1	238f25f1.0	Tainan-Iku No. 512	GSOR301365	IRGC117909	NSFTV380	temperate-japonica	Taiwan	228	0.306
RDP1	12a175c1.0	Spring	GSOR301381*	NA	NSFTV399	tropical-japonica	India	228	0.223
RDP1	7dba928e.0	Padi Pagalong	GSOR301264	IRGC117836	NSFTV274	tropical-japonica	Malaysia	229	0.247
RDP1	8fafd383.0	Peh-Kuh	GSOR301120	IRGC117848	NSFTV129	indica	Taiwan	230	0.266
RDP1	4559ff3f.0	Bul Zo	GSOR301177	IRGC117669	NSFTV186	temperate-japonica	Republic of Korea	230	0.248
RDP1	348853a5.0	Rinaldo Bersani	GSOR301196	IRGC117863	NSFTV205	temperate-japonica	Italy	230	0.288
RDP1	4e35b58a.0	DZ 193	GSOR301335	IRGC117726	NSFTV345	aus	Bangladesh	230	0.295
RDP1	e37be9e5.0	Arias	GSOR301007	IRGC126381	NSFTV7	tropical-japonica	Indonesia	231	0.296
RDP1	7f7fb805.0	Gotak Gatik	GSOR301056	IRGC117744	NSFTV60	admixed-japonica	Indonesia	231	0.248
RDP1	39dd7feb.0	Hu Lo Tao	GSOR301060	IRGC117752	NSFTV67	temperate-japonica	China	231	0.296
RDP1	97dcf87d.0	IRAT 177	GSOR301066	IRGC117761	NSFTV73	tropical-japonica	French Guiana	231	0.221
RDP1	02d095ba.0	K 65	GSOR301073	NA	NSFTV80	admixed	India	231	0.195
RDP1	7eb7c6a8.0	LAC 23	GSOR301091	IRGC117796	NSFTV99	tropical-japonica	Liberia	231	0.207
RDP1	1e91cb13.0	NSFTV175	NA	IRGC117627	NSFTV175	tropical-japonica	Madagascar	231	0.239
RDP1	778cea6e.0	Razza 77	GSOR301195	IRGC117860	NSFTV204	temperate-japonica	Italy	231	0.259
RDP1	1516d75f.0	Gambiaka Sebela	GSOR301267	IRGC117738	NSFTV277	temperate-japonica	Mali	231	0.315
RDP1	7126c359.0	CI 11011	GSOR301372	IRGC117689	NSFTV389	tropical-japonica	United States	231	0.323
RDP1	1f856ac1.0	Lady Wright Seln	GSOR301377	IRGC117798	NSFTV394	tropical-japonica	United States	231	0.223
RDP1	21d3f1b3.0	DV85	GSOR301045	IRGC117725	NSFTV49	aus	Bangladesh	232	0.279
RDP1	192e24ab.0	Taducan	GSOR301154	IRGC117906	NSFTV163	indica	Philippines	232	0.276
RDP1	e074229f.0	Carolina Gold 12033	GSOR301022	IRGC117607	NSFTV24	tropical-japonica	United States	233	0.228
RDP1	e3b049a9.0	Moroberekan	GSOR301100	IRGC117621	NSFTV108	tropical-japonica	Guinea	233	0.204
RDP1	c08a5ea2.0	Boa Vista	GSOR301174	IRGC117664	NSFTV183	tropical-japonica	El Salvador	233	0.224
RDP1	a0f35768.0	Habiganj Boro 6	GSOR301334	IRGC117613	NSFTV344	admixed	Bangladesh	233	0.289
RDP1	5ef1be74.0	Ai-Chiao-Hong	GSOR301003	IRGC117636	NSFTV3	indica	China	234	0.319
RDP1	2b4e06fe.0	Chuan 4	GSOR301031	IRGC117688	NSFTV33	aus	Taiwan	234	0.288
RDP1	6516a500.0	Taipei 309	GSOR301149	IRGC117910	NSFTV158	temperate-japonica	Taiwan	234	0.262
RDP1	5505a767.0	Bellardone	GSOR301170	IRGC117654	NSFTV179	temperate-japonica	France	234	0.259
RDP1	8cd35626.0	Bergreis	GSOR301172	IRGC117657	NSFTV181	temperate-japonica	Austria	234	0.248
RDP1	c97be7ae.0	British Honduras Creole	GSOR301176	IRGC117668	NSFTV185	tropical-japonica	Belize	234	0.208
RDP1	9baa653c.0	Tox 782-20-1	GSOR301275	IRGC117920	NSFTV285	tropical-japonica	Nigeria	234	0.247
RDP1	bc6b0af5.0	Italica Carolina	GSOR301278	IRGC117616	NSFTV288	temperate-japonica	Poland	234	0.296
RDP1	b29d3bf4.0	Toploea 70/76	GSOR301281	IRGC117919	NSFTV291	temperate-japonica	Romania	234	0.243
RDP1	de696d95.0	Breviaristata	GSOR301361	IRGC117667	NSFTV376	admixed-japonica	Portugal	234	0.288
RDP1	4f4f777a.0	Palmyra	GSOR301369	IRGC117839	NSFTV386	tropical-japonica	United States	234	0.266
RDP1	dc2cf39b.0	Estrela	GSOR301227	IRGC117733	NSFTV237	admixed-japonica	Colombia	236	0.253
RDP1	f25ad349.0	H256-76-1-1-1	GSOR301241	IRGC121652	NSFTV251	tropical-japonica	Argentina	236	0.227
RDP1	0764178c.0	ARC 10086	GSOR301346	IRGC117640	NSFTV358	tropical-japonica	India	236	0.291
RDP1	5b144b9c.0	O-Luen-Cheung	GSOR301109	IRGC117826	NSFTV117	indica	Taiwan	237	0.293
RDP1	bd0d322b.0	S4542A3-49B-2B12	GSOR301130	IRGC117869	NSFTV139	tropical-japonica	United States	237	0.287
RDP1	263f2baf.0	Pate Blanc Mn 1	GSOR301192	IRGC117843	NSFTV201	tropical-japonica	Cote d'Ivoire	237	0.236
RDP1	311aaf30.0	Sadri Belyi	GSOR301212	IRGC117872	NSFTV221	aromatic	Azerbaijan	237	0.236
RDP1	9a60fd42.0	SL 22-613	GSOR301284	IRGC117893	NSFTV294	indica	Sierra Leone	237	0.279
RDP1	1eb5d579.0	Cocodrie	GSOR301379	IRGC117693	NSFTV396	tropical-japonica	United States	237	0.243
RDP1	60e142c3.0	C57-5043	GSOR301178	IRGC117606	NSFTV187	tropical-japonica	United States	238	0.243
RDP1	5df8f871.0	Kinastano	GSOR301084	IRGC117786	NSFTV92	tropical-japonica	Philippines	239	0.241
RDP1	93387d96.0	Taichung Native 1	GSOR301147	IRGC117907	NSFTV156	indica	Taiwan	239	0.265
RDP1	d628ec3a.0	Sigadis	GSOR301198	IRGC117889	NSFTV207	indica	Indonesia	239	0.292
RDP1	ca615802.0	Sung Liao 2	GSOR301223	IRGC124376	NSFTV233	temperate-japonica	China	239	0.219
RDP1	2779bba9.0	PR 304	GSOR301362	IRGC117853	NSFTV377	tropical-japonica	Puerto Rico	239	0.236
RDP1	20a4c97d.0	Koshihikari	GSOR301086	IRGC117789	NSFTV94	temperate-japonica	Japan	240	0.296
RDP1	73b20824.0	Kiuki No. 46	GSOR301353	IRGC117624	NSFTV366	temperate-japonica	Japan	240	0.259
RDP1	b0816082.0	Jambu	GSOR301068	IRGC117764	NSFTV75	tropical-japonica	Indonesia	242	0.217
RDP1	71bd9426.0	Oro	GSOR301110	IRGC117828	NSFTV118	temperate-japonica	Chile	242	0.208
RDP1	9aa2c28a.0	Upland	GSOR301396	IRGC126396	NSFTV375	tropical-japonica	Ponape Island, Micronesia	242	0.231
RDP1	68c2ecf8.0	Dourado Agulha	GSOR301043	IRGC117723	NSFTV46	tropical-japonica	Brazil	243	0.233
RDP1	d56e98bc.0	Sinaguing	GSOR301140	IRGC124375	NSFTV149	tropical-japonica	Philippines	243	0.224
RDP1	32a15c4d.0	Carolina Gold Sel	GSOR301024	IRGC117608	NSFTV26	tropical-japonica	United States	245	0.198
RDP1	7b7a0d82.0	NSFTV107	GSOR301099	IRGC117815	NSFTV107	tropical-japonica	Unknown	245	0.296
RDP1	ccdc6d39.0	Pratao	GSOR301193	IRGC117854	NSFTV202	tropical-japonica	Brazil	245	0.227
RDP1	34df4fca.0	WC 4419	GSOR301205	IRGC117626	NSFTV214	tropical-japonica	Honduras	245	0.224
RDP1	30c3073f.0	Asse Y Pung	GSOR301008	IRGC117643	NSFTV8	tropical-japonica	Philippines	246	0.288
RDP1	c5bf98cc.0	Azerbaidjanica	GSOR301211	IRGC117645	NSFTV220	temperate-japonica	Azerbaijan	246	0.264
RDP1	c528bce0.0	Shangyu 394	GSOR301222	IRGC117882	NSFTV232	temperate-japonica	China	246	0.252
RDP1	c86f37d0.0	Surjamkuhi	GSOR301347	IRGC117899	NSFTV359	aus	India	246	0.214
RDP1	c4a397e5.0	Edith	GSOR301375	IRGC117729	NSFTV392	tropical-japonica	United States	246	0.257
RDP1	7d4c6c4e.0	Dhala Shaitta	GSOR301041	IRGC117710	NSFTV44	aus	Bangladesh	248	0.288
RDP1	c14c4e03.0	IAC 25	GSOR301062	IRGC117615	NSFTV69	tropical-japonica	Brazil	248	0.242
RDP1	c0936cf1.0	Jouiku 393G	GSOR301072	IRGC117771	NSFTV79	temperate-japonica	Japan	248	0.228
RDP1	915c0033.0	YRL-1	GSOR301208	IRGC117941	NSFTV217	admixed-japonica	Australia	248	0.226
RDP1	544f48c0.0	Vialone	GSOR301255	IRGC117929	NSFTV265	admixed-japonica	Italy	248	0.183
RDP1	652530bb.0	Geumobyeo	GSOR301052	IRGC117612	NSFTV56	temperate-japonica	Republic of Korea	249	0.194
RDP1	d2da857d.0	Chinese	GSOR301029	IRGC117686	NSFTV31	temperate-japonica	China	251	0.281
RDP1	897c5eef.0	NSFTV89	GSOR301081	IRGC117782	NSFTV89	tropical-japonica	Unknown	251	0.288
RDP1	ffde60f9.0	OS 6 (WC 10296)	GSOR301378	IRGC117830	NSFTV395	tropical-japonica	Zaire	251	0.248
RDP1	f7da2506.0	Hiderisirazu	GSOR301256	IRGC117749	NSFTV266	admixed-japonica	Japan	252	0.248
RDP1	16d7e397.0	Sml Kapuri	GSOR301290	IRGC126405	NSFTV300	temperate-japonica	Suriname	252	0.232
RDP1	efbb93de.0	Iguape Cateto	GSOR301063	IRGC117755	NSFTV70	tropical-japonica	Haiti	254	0.211
RDP1	8a06320f.0	Ming Hui	GSOR301098	IRGC117814	NSFTV106	indica	China	258	0.293
RDP1	06334433.0	Fortuna	GSOR301050	IRGC117736	NSFTV54	tropical-japonica	United States	261	0.194
RDP1	660f0236.0	NSFTV13	GSOR301012	IRGC117605	NSFTV13	aus	Unknown	263	0.306
RDP1	52c6e2ba.0	Caawa/Fortuna 6-103-15	GSOR301020	IRGC117674	NSFTV22	tropical-japonica	Taiwan	264	0.313
RDP1	c59435a8.0	CO18	GSOR301033	IRGC117691	NSFTV35	indica	India	271	0.244

## Sheet: Supplemental Table 2
Supplemental Table 2. Broad-sense heritability (h2) and genotypic coefficient of variance by subpopulation for RHL and RHD.
Trait	Subpopulation	h2	GCV (%)	n	Trait mean (hairs per mm2 for RHD and mm for RHL)	Trait SD
RHD	All	0.727	6.77	314	218	17.2
	aus	0.714	6.83	48	214	14.5
	ind	0.731	6.87	62	212	16
	tej	0.721	6.76	75	219	18.6
	trj	0.75	6.64	82	227	15.6
RHL	All	0.783	6.05	314	0.273	0.037
	aus	0.786	5.87	48	0.29	0.026
	ind	0.827	5.8	62	0.298	0.021
	tej	0.77	6.07	75	0.272	0.037
	trj	0.758	6.35	82	0.248	0.036

## Sheet: Supplemental Table 3
Supplemental Table 3. Genes significantly associated with RHD and RHL using gene-block chromosome-wide analysis
subpop	Chr	trait	marker	pv	Bonf_0.01	Huang	Moon	Region	Root Hair element in promoter
trj	1	RHL	LOC_Os01g01830	6.0025	5.47392	both
trj	1	RHL	LOC_Os01g03190	5.68968	5.47392
aus	1	RHD	LOC_Os01g03890	8.54284	5.50297	cell
aus	1	RHD	LOC_Os01g06170	11.3868	5.50297
trj	1	RHD	LOC_Os01g09080	7.37791	5.47392	both	Y
trj	1	RHD	LOC_Os01g09090	6.95403	5.47392
trj	1	RHD	LOC_Os01g09110	7.88299	5.47392
japonica	1	RHD	LOC_Os01g09665	5.64116	5.4936
ind	1	RHL	LOC_Os01g13340	7.336	5.50092
ind	1	RHD	LOC_Os01g13760	10.6453	5.50092	both
tej	1	RHL	LOC_Os01g14870	6.6321	5.43569	cell
tej	1	RHD	LOC_Os01g14910	18.1095	5.43569
ind	1	RHL	LOC_Os01g15000	6.06187	5.50092	cell
all	1	RHD	LOC_Os01g15448	5.8449	5.51295	hair
japonica	1	RHD	LOC_Os01g15448	6.70366	5.4936	hair
tej	1	RHD	LOC_Os01g15448	7.1189	5.43569	hair
japonica	1	RHL	LOC_Os01g16360	5.59273	5.4936
japonica	1	RHL	LOC_Os01g19170	16.5658	5.4936
trj	1	RHL	LOC_Os01g19170	19.7092	5.47392
trj	1	RHD	LOC_Os01g19290	10.2383	5.47392	hair
japonica	1	RHL	LOC_Os01g19820	7.18314	5.4936	cell
tej	1	RHL	LOC_Os01g19820	9.75838	5.43569	cell
japonica	1	RHL	LOC_Os01g19880	9.02175	5.4936
tej	1	RHL	LOC_Os01g19880	9.37931	5.43569
aus	1	RHL	LOC_Os01g21760	9.59439	5.50297
aus	1	RHL	LOC_Os01g21840	8.20328	5.50297
aus	1	RHL	LOC_Os01g21860	6.16475	5.50297	both
japonica	1	RHD	LOC_Os01g24150	6.12454	5.4936
japonica	1	RHD	LOC_Os01g24660	5.76214	5.4936
japonica	1	RHD	LOC_Os01g25240	5.61917	5.4936
tej	1	RHD	LOC_Os01g28230	6.95484	5.43569
trj	1	RHL	LOC_Os01g28474	7.42585	5.47392
japonica	1	RHD	LOC_Os01g29300	10.829	5.4936
tej	1	RHD	LOC_Os01g29300	8.32336	5.43569
japonica	1	RHD	LOC_Os01g31310	8.14312	5.4936
japonica	1	RHL	LOC_Os01g31310	7.50983	5.4936
tej	1	RHD	LOC_Os01g31310	6.17094	5.43569
tej	1	RHL	LOC_Os01g31310	9.35003	5.43569
tej	1	RHD	LOC_Os01g31650	6.95484	5.43569
japonica	1	RHD	LOC_Os01g31714	5.72491	5.4936
tej	1	RHD	LOC_Os01g31714	6.68002	5.43569
japonica	1	RHD	LOC_Os01g33560	5.77378	5.4936
trj	1	RHD	LOC_Os01g33560	5.9532	5.47392
trj	1	RHD	LOC_Os01g33590	5.85465	5.47392
trj	1	RHD	LOC_Os01g33609	6.52774	5.47392				Y
all	1	RHD	LOC_Os01g33650	5.58667	5.51295			D2
japonica	1	RHD	LOC_Os01g33650	9.12692	5.4936
japonica	1	RHD	LOC_Os01g33670	7.89252	5.4936
all	1	RHD	LOC_Os01g33710	6.32574	5.51295			D2	Y
japonica	1	RHD	LOC_Os01g33710	6.93915	5.4936				Y
all	1	RHD	LOC_Os01g33750	10.3841	5.51295			D2
japonica	1	RHD	LOC_Os01g33750	10.4974	5.4936
trj	1	RHD	LOC_Os01g33750	6.45459	5.47392
all	1	RHD	LOC_Os01g33784	9.62423	5.51295	both		D2
japonica	1	RHD	LOC_Os01g33784	7.73311	5.4936	both
all	1	RHD	LOC_Os01g33800	11.782	5.51295	both		D2
japonica	1	RHD	LOC_Os01g33800	8.80672	5.4936	both
all	1	RHD	LOC_Os01g33810	9.16436	5.51295			D2
japonica	1	RHD	LOC_Os01g33810	7.16415	5.4936
all	1	RHD	LOC_Os01g33820	9.5347	5.51295			D2
japonica	1	RHD	LOC_Os01g33820	7.42735	5.4936
all	1	RHD	LOC_Os01g33840	12.5433	5.51295			D2	Y
japonica	1	RHD	LOC_Os01g33840	9.27086	5.4936				Y
all	1	RHD	LOC_Os01g33869	13.354	5.51295			D2
japonica	1	RHD	LOC_Os01g33869	8.60787	5.4936
japonica	1	RHD	LOC_Os01g33900	7.12814	5.4936
trj	1	RHD	LOC_Os01g33900	8.57039	5.47392
all	1	RHL	LOC_Os01g38600	7.61656	5.51295
japonica	1	RHL	LOC_Os01g38600	13.1597	5.4936
japonica	1	RHL	LOC_Os01g40540	7.71556	5.4936
trj	1	RHD	LOC_Os01g43670	5.77008	5.47392
aus	1	RHD	LOC_Os01g45310	8.89618	5.50297
tej	1	RHD	LOC_Os01g46030	6.60889	5.43569
japonica	1	RHD	LOC_Os01g46080	5.82587	5.4936	both	Y
tej	1	RHD	LOC_Os01g46090	7.9043	5.43569
tej	1	RHD	LOC_Os01g46120	7.06285	5.43569	both
japonica	1	RHD	LOC_Os01g46130	6.21798	5.4936	hair
tej	1	RHD	LOC_Os01g46130	8.57641	5.43569	hair
tej	1	RHD	LOC_Os01g46360	5.66347	5.43569
japonica	1	RHD	LOC_Os01g46390	5.49697	5.4936
tej	1	RHD	LOC_Os01g46390	5.68757	5.43569
tej	1	RHD	LOC_Os01g46420	6.5902	5.43569
tej	1	RHD	LOC_Os01g46540	6.42246	5.43569
trj	1	RHD	LOC_Os01g46660	7.24404	5.47392
tej	1	RHD	LOC_Os01g46690	14.9806	5.43569
tej	1	RHD	LOC_Os01g46730	5.68757	5.43569
ind	1	RHD	LOC_Os01g47520	5.52442	5.50092
tej	1	RHL	LOC_Os01g50010	7.19473	5.43569	both
trj	1	RHL	LOC_Os01g52130	6.40761	5.47392	cell
trj	1	RHL	LOC_Os01g53320	6.61842	5.47392
japonica	1	RHL	LOC_Os01g54230	8.39071	5.4936
trj	1	RHL	LOC_Os01g54230	9.47423	5.47392
trj	1	RHD	LOC_Os01g58630	7.63848	5.47392
trj	1	RHD	LOC_Os01g58890	7.41031	5.47392	both
trj	1	RHD	LOC_Os01g58930	10.855	5.47392
trj	1	RHD	LOC_Os01g58950	5.96993	5.47392
trj	1	RHD	LOC_Os01g58960	6.60519	5.47392	hair
trj	1	RHD	LOC_Os01g59000	9.51488	5.47392
trj	1	RHD	LOC_Os01g59030	11.6657	5.47392
trj	1	RHD	LOC_Os01g59110	8.08643	5.47392
trj	1	RHD	LOC_Os01g59170	11.1558	5.47392
trj	1	RHD	LOC_Os01g59190	5.5427	5.47392
trj	1	RHL	LOC_Os01g61270	6.23273	5.47392
trj	1	RHD	LOC_Os01g62700	5.55664	5.47392
tej	1	RHD	LOC_Os01g63030	7.56274	5.43569
ind	1	RHD	LOC_Os01g65380	5.90531	5.50092	both
aus	1	RHD	LOC_Os01g65870	6.89978	5.50297
ind	1	RHL	LOC_Os01g67170	18.8791	5.50092
tej	1	RHD	LOC_Os01g67450	5.72632	5.43569
ind	1	RHD	LOC_Os01g70090	5.65681	5.50092	both
aus	1	RHD	LOC_Os01g71650	8.41732	5.50297
all	2	RHD	LOC_Os02g03950	6.01743	5.41764	both
trj	2	RHD	LOC_Os02g04210	8.27661	5.34811
tej	2	RHD	LOC_Os02g06740	7.20217	5.35392
trj	2	RHD	LOC_Os02g08364	5.72113	5.34811	both
aus	2	RHL	LOC_Os02g08440	5.53842	5.41078	both
trj	2	RHD	LOC_Os02g08544	5.70307	5.34811	both
tej	2	RHD	LOC_Os02g09250	6.76501	5.35392	hair
all	2	RHD	LOC_Os02g12200	5.70381	5.41764
trj	2	RHD	LOC_Os02g12260	7.74689	5.34811
japonica	2	RHL	LOC_Os02g16820	7.58285	5.39182
tej	2	RHL	LOC_Os02g16820	5.42755	5.35392
tej	2	RHD	LOC_Os02g18070	9.09114	5.35392
tej	2	RHD	LOC_Os02g19090	9.42567	5.35392
japonica	2	RHL	LOC_Os02g19130	9.2917	5.39182
trj	2	RHL	LOC_Os02g19130	8.60462	5.34811
trj	2	RHL	LOC_Os02g19640	7.56495	5.34811	hair
tej	2	RHL	LOC_Os02g21600	9.01271	5.35392
all	2	RHD	LOC_Os02g24500	5.93103	5.41764
japonica	2	RHD	LOC_Os02g24500	7.45644	5.39182
trj	2	RHL	LOC_Os02g24990	6.81429	5.34811
ind	2	RHD	LOC_Os02g26330	17.4711	5.40603
all	2	RHD	LOC_Os02g26430	6.58859	5.41764	cell
japonica	2	RHL	LOC_Os02g26840	6.38612	5.39182
tej	2	RHL	LOC_Os02g27920	12.3156	5.35392
trj	2	RHL	LOC_Os02g29800	7.24217	5.34811
aus	2	RHL	LOC_Os02g30420	5.54755	5.41078
aus	2	RHL	LOC_Os02g30690	5.73031	5.41078
all	2	RHD	LOC_Os02g32170	7.03154	5.41764
trj	2	RHL	LOC_Os02g34670	6.11712	5.34811
trj	2	RHL	LOC_Os02g34960	16.9523	5.34811
tej	2	RHD	LOC_Os02g38270	10.6121	5.35392
japonica	2	RHD	LOC_Os02g38320	7.47573	5.39182	both
tej	2	RHD	LOC_Os02g38320	6.75094	5.35392	both
tej	2	RHD	LOC_Os02g38340	9.14539	5.35392	both
japonica	2	RHD	LOC_Os02g38392	5.71268	5.39182	cell
japonica	2	RHD	LOC_Os02g38410	7.3942	5.39182	cell
tej	2	RHD	LOC_Os02g38410	9.46534	5.35392	cell
japonica	2	RHD	LOC_Os02g38430	10.4747	5.39182	both
tej	2	RHD	LOC_Os02g38430	9.24346	5.35392	both
japonica	2	RHD	LOC_Os02g38450	7.86654	5.39182
japonica	2	RHD	LOC_Os02g38480	5.97746	5.39182	both
tej	2	RHD	LOC_Os02g38480	7.14435	5.35392	both
tej	2	RHD	LOC_Os02g38490	9.36479	5.35392
japonica	2	RHD	LOC_Os02g38494	10.6667	5.39182
tej	2	RHD	LOC_Os02g38494	5.78396	5.35392
tej	2	RHL	LOC_Os02g38680	5.58061	5.35392
tej	2	RHD	LOC_Os02g38795	13.7201	5.35392
tej	2	RHD	LOC_Os02g38800	9.42957	5.35392
tej	2	RHD	LOC_Os02g38870	9.36479	5.35392
tej	2	RHD	LOC_Os02g38920	8.39473	5.35392	both
tej	2	RHD	LOC_Os02g38950	7.48949	5.35392
tej	2	RHD	LOC_Os02g38970	5.99397	5.35392	both
tej	2	RHD	LOC_Os02g39000	6.90781	5.35392
tej	2	RHD	LOC_Os02g39070	5.43255	5.35392	both
tej	2	RHD	LOC_Os02g39080	5.82099	5.35392
tej	2	RHD	LOC_Os02g49960	11.9519	5.35392	cell
japonica	2	RHD	LOC_Os02g50410	5.67785	5.39182
japonica	2	RHD	LOC_Os02g50540	11.0712	5.39182	both
trj	2	RHL	LOC_Os02g55060	7.49429	5.34811	both
japonica	2	RHL	LOC_Os02g56060	6.74382	5.39182
trj	2	RHL	LOC_Os02g56060	17.9479	5.34811
japonica	2	RHD	LOC_Os02g56090	7.88669	5.39182
tej	2	RHD	LOC_Os02g56090	5.74555	5.35392
trj	2	RHD	LOC_Os02g57570	6.47192	5.34811
trj	2	RHD	LOC_Os02g57580	6.09858	5.34811
trj	2	RHD	LOC_Os02g58210	13.6039	5.34811
japonica	3	RHL	LOC_Os03g01610	7.94875	5.41196
trj	3	RHL	LOC_Os03g01610	14.0552	5.3753
trj	3	RHL	LOC_Os03g01614	8.28004	5.3753
tej	3	RHL	LOC_Os03g04840	7.18217	5.35526
tej	3	RHD	LOC_Os03g06700	5.47726	5.35526
tej	3	RHL	LOC_Os03g07540	8.82107	5.35526
all	3	RHL	LOC_Os03g07910	7.1778	5.44514	both
all	3	RHL	LOC_Os03g08350	12.7626	5.44514
all	3	RHL	LOC_Os03g08360	9.48987	5.44514
all	3	RHL	LOC_Os03g08370	13.4169	5.44514
all	3	RHL	LOC_Os03g08380	8.298	5.44514
all	3	RHL	LOC_Os03g08390	5.99982	5.44514	both
all	3	RHL	LOC_Os03g08410	8.81366	5.44514
japonica	3	RHD	LOC_Os03g11310	6.16529	5.41196
tej	3	RHD	LOC_Os03g11310	8.75449	5.35526
tej	3	RHL	LOC_Os03g11540	5.48384	5.35526	cell
japonica	3	RHD	LOC_Os03g12150	5.4961	5.41196	hair
trj	3	RHD	LOC_Os03g12236	7.72961	5.3753
japonica	3	RHD	LOC_Os03g12870	6.29342	5.41196
tej	3	RHD	LOC_Os03g12870	9.40578	5.35526
tej	3	RHL	LOC_Os03g13380	5.38626	5.35526	both
japonica	3	RHD	LOC_Os03g13810	8.42912	5.41196	both
tej	3	RHL	LOC_Os03g15680	7.25339	5.35526
ind	3	RHD	LOC_Os03g15820	7.69091	5.43345
ind	3	RHD	LOC_Os03g15830	7.7714	5.43345
ind	3	RHD	LOC_Os03g15840	6.11077	5.43345	both
ind	3	RHD	LOC_Os03g15880	5.6891	5.43345	both
ind	3	RHD	LOC_Os03g15900	5.62916	5.43345	both
japonica	3	RHD	LOC_Os03g16420	5.48787	5.41196
tej	3	RHD	LOC_Os03g16420	5.49875	5.35526
tej	3	RHD	LOC_Os03g16430	6.59145	5.35526
ind	3	RHD	LOC_Os03g16824	7.86973	5.43345	both
ind	3	RHD	LOC_Os03g16860	8.04434	5.43345	both
ind	3	RHD	LOC_Os03g16874	8.84202	5.43345	both
ind	3	RHD	LOC_Os03g16910	8.91458	5.43345	both
ind	3	RHD	LOC_Os03g16980	11.5977	5.43345	both
ind	3	RHD	LOC_Os03g17000	12.0133	5.43345	both
all	3	RHL	LOC_Os03g17174	6.0431	5.44514
japonica	3	RHD	LOC_Os03g18910	5.94486	5.41196	both
japonica	3	RHD	LOC_Os03g19020	6.02488	5.41196	both
tej	3	RHD	LOC_Os03g19020	6.75986	5.35526	both
japonica	3	RHD	LOC_Os03g19080	5.51981	5.41196
tej	3	RHD	LOC_Os03g19080	6.2392	5.35526
japonica	3	RHD	LOC_Os03g19330	6.09651	5.41196	both	Y
tej	3	RHD	LOC_Os03g19330	7.27521	5.35526	both	Y
tej	3	RHD	LOC_Os03g19500	6.03595	5.35526	both
japonica	3	RHD	LOC_Os03g19660	5.77562	5.41196
japonica	3	RHD	LOC_Os03g19709	5.78169	5.41196
japonica	3	RHD	LOC_Os03g19740	5.65522	5.41196
japonica	3	RHD	LOC_Os03g19750	7.56445	5.41196
japonica	3	RHD	LOC_Os03g19830	5.52699	5.41196
tej	3	RHD	LOC_Os03g20270	8.68018	5.35526
tej	3	RHD	LOC_Os03g20280	8.68018	5.35526
japonica	3	RHL	LOC_Os03g20390	6.46909	5.41196
trj	3	RHL	LOC_Os03g20390	9.13546	5.3753
japonica	3	RHD	LOC_Os03g22110	5.51469	5.41196
tej	3	RHL	LOC_Os03g22480	9.91797	5.35526
japonica	3	RHD	LOC_Os03g24210	9.99735	5.41196
tej	3	RHD	LOC_Os03g24210	6.1523	5.35526
japonica	3	RHD	LOC_Os03g24220	9.44703	5.41196	both
tej	3	RHD	LOC_Os03g24220	5.96787	5.35526	both
japonica	3	RHD	LOC_Os03g24240	9.41414	5.41196
tej	3	RHD	LOC_Os03g24240	6.19283	5.35526
japonica	3	RHD	LOC_Os03g24250	6.4221	5.41196
japonica	3	RHD	LOC_Os03g24260	6.17162	5.41196
japonica	3	RHD	LOC_Os03g24290	7.71456	5.41196
ind	3	RHD	LOC_Os03g27470	9.66601	5.43345
trj	3	RHD	LOC_Os03g29600	6.12865	5.3753
tej	3	RHD	LOC_Os03g30120	6.63765	5.35526
tej	3	RHD	LOC_Os03g33012	7.6722	5.35526	cell
tej	3	RHD	LOC_Os03g35500	7.7181	5.35526
aus	3	RHD	LOC_Os03g39300	5.49281	5.43632
tej	3	RHD	LOC_Os03g42780	8.113	5.35526
trj	3	RHD	LOC_Os03g42900	5.86125	5.3753	both
aus	3	RHD	LOC_Os03g43100	7.10037	5.43632
all	3	RHD	LOC_Os03g43235	6.47763	5.44514
all	3	RHD	LOC_Os03g43340	6.53402	5.44514
all	3	RHD	LOC_Os03g43660	6.06961	5.44514
tej	3	RHL	LOC_Os03g43850	6.88735	5.35526	hair
aus	3	RHL	LOC_Os03g46120	6.33341	5.43632
japonica	3	RHD	LOC_Os03g47290	5.89409	5.41196
tej	3	RHD	LOC_Os03g47290	8.57949	5.35526
japonica	3	RHL	LOC_Os03g50820	8.53687	5.41196
trj	3	RHL	LOC_Os03g50820	15.3086	5.3753
aus	3	RHL	LOC_Os03g51220	8.21453	5.43632	both
tej	3	RHD	LOC_Os03g51980	8.61222	5.35526	hair
trj	3	RHL	LOC_Os03g52870	9.0529	5.3753
tej	3	RHL	LOC_Os03g53000	6.27152	5.35526
tej	3	RHL	LOC_Os03g53430	6.22765	5.35526
japonica	3	RHL	LOC_Os03g53980	12.9555	5.41196	both
trj	3	RHL	LOC_Os03g53980	14.5268	5.3753	both
japonica	3	RHD	LOC_Os03g54790	6.17059	5.41196	both
tej	3	RHD	LOC_Os03g54980	5.50237	5.35526	both
japonica	3	RHD	LOC_Os03g55280	7.56016	5.41196	both
tej	3	RHD	LOC_Os03g55280	8.12191	5.35526	both
trj	3	RHD	LOC_Os03g56944	5.82061	5.3753	hair
tej	3	RHL	LOC_Os03g57450	6.33944	5.35526	both
aus	3	RHD	LOC_Os03g58470	9.56111	5.43632	both
aus	3	RHD	LOC_Os03g59140	16.6676	5.43632
japonica	3	RHD	LOC_Os03g59430	5.52428	5.41196	hair
trj	3	RHL	LOC_Os03g59530	6.94854	5.3753	hair
trj	3	RHL	LOC_Os03g59550	7.93174	5.3753
ind	3	RHD	LOC_Os03g59710	6.24144	5.43345	both
ind	3	RHD	LOC_Os03g59740	6.95324	5.43345	both
ind	3	RHD	LOC_Os03g59760	7.71196	5.43345	both
ind	3	RHD	LOC_Os03g59770	9.30539	5.43345
ind	3	RHD	LOC_Os03g59774	10.0446	5.43345	hair
ind	3	RHD	LOC_Os03g59790	11.0987	5.43345
ind	3	RHD	LOC_Os03g59830	9.16555	5.43345
ind	3	RHD	LOC_Os03g59850	7.72492	5.43345
ind	3	RHD	LOC_Os03g61550	5.84395	5.43345
trj	3	RHL	LOC_Os03g62060	5.51473	5.3753	both	Y
japonica	3	RHL	LOC_Os03g62130	12.2805	5.41196
trj	3	RHL	LOC_Os03g62130	14.6607	5.3753
ind	3	RHD	LOC_Os03g62350	7.01922	5.43345
all	4	RHD	LOC_Os04g03470	6.28125	5.3865
ind	4	RHL	LOC_Os04g03940	5.46154	5.36399
tej	4	RHL	LOC_Os04g04800	8.31187	5.33586
trj	4	RHL	LOC_Os04g04840	5.39521	5.32201
ind	4	RHD	LOC_Os04g05080	5.70882	5.36399	both
tej	4	RHD	LOC_Os04g08310	7.02424	5.33586	both
tej	4	RHD	LOC_Os04g08780	8.12336	5.33586
all	4	RHD	LOC_Os04g08796	5.85098	5.3865
tej	4	RHD	LOC_Os04g08796	6.96882	5.33586
tej	4	RHD	LOC_Os04g08836	6.27567	5.33586
ind	4	RHD	LOC_Os04g12660	9.29976	5.36399
ind	4	RHD	LOC_Os04g12890	9.9071	5.36399
ind	4	RHD	LOC_Os04g12900	6.56388	5.36399
all	4	RHL	LOC_Os04g13740	5.89776	5.3865
tej	4	RHL	LOC_Os04g14160	7.90144	5.33586
tej	4	RHD	LOC_Os04g14590	6.56994	5.33586
japonica	4	RHD	LOC_Os04g16010	5.5737	5.36342
japonica	4	RHD	LOC_Os04g16500	5.83281	5.36342
tej	4	RHD	LOC_Os04g16500	6.43144	5.33586
all	4	RHL	LOC_Os04g19560	11.4598	5.3865
japonica	4	RHL	LOC_Os04g19560	5.55015	5.36342
japonica	4	RHD	LOC_Os04g19760	8.07068	5.36342
tej	4	RHD	LOC_Os04g19760	5.41812	5.33586
japonica	4	RHD	LOC_Os04g19770	9.86875	5.36342
aus	4	RHD	LOC_Os04g20310	6.02202	5.36661
all	4	RHL	LOC_Os04g20340	8.44223	5.3865
ind	4	RHL	LOC_Os04g20340	7.43695	5.36399
all	4	RHL	LOC_Os04g20430	5.99939	5.3865
japonica	4	RHL	LOC_Os04g21890	6.63866	5.36342
trj	4	RHD	LOC_Os04g22180	5.4675	5.32201
aus	4	RHL	LOC_Os04g22590	10.9326	5.36661
japonica	4	RHD	LOC_Os04g23530	10.2904	5.36342
trj	4	RHD	LOC_Os04g23630	5.93568	5.32201
trj	4	RHD	LOC_Os04g24360	6.1976	5.32201
japonica	4	RHD	LOC_Os04g26310	9.86475	5.36342
tej	4	RHD	LOC_Os04g26520	9.58738	5.33586
trj	4	RHD	LOC_Os04g26910	6.48152	5.32201	both
all	4	RHL	LOC_Os04g26920	6.7966	5.3865
ind	4	RHL	LOC_Os04g27240	7.03838	5.36399
tej	4	RHL	LOC_Os04g27240	5.609	5.33586
japonica	4	RHD	LOC_Os04g28360	5.53402	5.36342	both
ind	4	RHL	LOC_Os04g28680	6.7496	5.36399
trj	4	RHL	LOC_Os04g29940	5.65679	5.32201
tej	4	RHD	LOC_Os04g31924	7.72094	5.33586	both
trj	4	RHD	LOC_Os04g33540	7.10027	5.32201
tej	4	RHD	LOC_Os04g34900	12.1214	5.33586
ind	4	RHD	LOC_Os04g35540	7.03198	5.36399	both
tej	4	RHD	LOC_Os04g40110	5.35129	5.33586
tej	4	RHD	LOC_Os04g43070	7.83613	5.33586	both
japonica	4	RHD	LOC_Os04g44050	5.68984	5.36342
japonica	4	RHD	LOC_Os04g44060	7.49433	5.36342	both
tej	4	RHD	LOC_Os04g44060	7.14293	5.33586	both
trj	4	RHD	LOC_Os04g45620	7.0866	5.32201
trj	4	RHL	LOC_Os04g46670	6.16226	5.32201
tej	4	RHD	LOC_Os04g50940	5.61824	5.33586	cell
all	4	RHL	LOC_Os04g52361	9.97076	5.3865	both
tej	4	RHD	LOC_Os04g53010	8.06381	5.33586
all	4	RHL	LOC_Os04g53250	5.62141	5.3865
tej	4	RHD	LOC_Os04g53260	6.05824	5.33586
all	4	RHL	LOC_Os04g53290	7.04379	5.3865
trj	4	RHL	LOC_Os04g53290	6.3065	5.32201
tej	4	RHD	LOC_Os04g56740	5.79823	5.33586	both
trj	5	RHD	LOC_Os05g01590	6.36349	5.27761
all	5	RHD	LOC_Os05g01970	7.86252	5.34479	hair
japonica	5	RHD	LOC_Os05g01970	6.3459	5.31408	hair
ind	5	RHD	LOC_Os05g02410	6.89628	5.32139	both
ind	5	RHD	LOC_Os05g02420	6.46098	5.32139	both
ind	5	RHD	LOC_Os05g02850	5.6105	5.32139
trj	5	RHL	LOC_Os05g06940	5.55402	5.27761	both
ind	5	RHD	LOC_Os05g16790	6.39311	5.32139
japonica	5	RHD	LOC_Os05g16980	16.2877	5.31408
tej	5	RHD	LOC_Os05g16980	26.1789	5.27346
ind	5	RHD	LOC_Os05g19230	9.99686	5.32139
trj	5	RHD	LOC_Os05g19310	5.9598	5.27761
tej	5	RHL	LOC_Os05g23740	12.3793	5.27346	both
ind	5	RHD	LOC_Os05g26010	5.91931	5.32139
trj	5	RHD	LOC_Os05g31610	10.7295	5.27761
tej	5	RHD	LOC_Os05g31760	5.39371	5.27346	both
japonica	5	RHD	LOC_Os05g32200	6.76982	5.31408
tej	5	RHD	LOC_Os05g32200	18.7992	5.27346
trj	5	RHL	LOC_Os05g35190	6.36859	5.27761	both
all	5	RHL	LOC_Os05g35630	8.25335	5.34479
trj	5	RHD	LOC_Os05g37840	5.81958	5.27761
japonica	5	RHD	LOC_Os05g38360	7.19373	5.31408	both
all	5	RHD	LOC_Os05g38450	8.93871	5.34479
japonica	5	RHD	LOC_Os05g38450	9.15845	5.31408
trj	5	RHL	LOC_Os05g39970	5.33311	5.27761
japonica	5	RHD	LOC_Os05g41040	5.76997	5.31408
japonica	5	RHL	LOC_Os05g41310	5.95695	5.31408
tej	5	RHD	LOC_Os05g42040	7.07382	5.27346	both
japonica	5	RHL	LOC_Os05g42290	5.35956	5.31408
ind	5	RHL	LOC_Os05g42390	6.98828	5.32139
japonica	5	RHL	LOC_Os05g44190	7.1299	5.31408
tej	5	RHL	LOC_Os05g44190	6.62073	5.27346
ind	5	RHD	LOC_Os05g45250	7.92001	5.32139
ind	5	RHD	LOC_Os05g45380	5.32186	5.32139
ind	5	RHD	LOC_Os05g45680	12.6178	5.32139
trj	5	RHL	LOC_Os05g46010	5.81381	5.27761
ind	5	RHD	LOC_Os05g46030	8.23481	5.32139
all	5	RHL	LOC_Os05g46210	5.40183	5.34479	both
all	5	RHD	LOC_Os05g46920	8.02122	5.34479	both
japonica	5	RHD	LOC_Os05g46920	7.60931	5.31408	both
japonica	5	RHD	LOC_Os05g52080	5.51197	5.31408
tej	5	RHD	LOC_Os05g52080	11.5193	5.27346
tej	6	RHL	LOC_Os06g01170	7.83759	5.26811	both
japonica	6	RHD	LOC_Os06g02430	6.27733	5.32797	hair
tej	6	RHD	LOC_Os06g02430	6.23081	5.26811	hair
tej	6	RHD	LOC_Os06g03230	7.62296	5.26811				Y
tej	6	RHD	LOC_Os06g03240	9.99167	5.26811
all	6	RHD	LOC_Os06g03260	6.04907	5.34341				Y
tej	6	RHD	LOC_Os06g03260	13.7736	5.26811				Y
aus	6	RHD	LOC_Os06g03280	5.80511	5.32736
tej	6	RHD	LOC_Os06g03300	7.33997	5.26811
all	6	RHD	LOC_Os06g03380	7.52014	5.34341
japonica	6	RHD	LOC_Os06g03380	5.35511	5.32797
tej	6	RHD	LOC_Os06g03380	13.4389	5.26811
all	6	RHD	LOC_Os06g03390	8.51976	5.34341
japonica	6	RHD	LOC_Os06g03390	6.61299	5.32797
tej	6	RHD	LOC_Os06g03390	10.2097	5.26811
all	6	RHD	LOC_Os06g03486	10.5111	5.34341	both		D5
tej	6	RHD	LOC_Os06g03486	13.7736	5.26811	both
all	6	RHD	LOC_Os06g03514	10.0171	5.34341	both		D5	Y
tej	6	RHD	LOC_Os06g03514	9.60376	5.26811	both			Y
tej	6	RHD	LOC_Os06g03520	14.9751	5.26811	cell
tej	6	RHD	LOC_Os06g03530	10.112	5.26811				Y
tej	6	RHD	LOC_Os06g03550	12.171	5.26811
tej	6	RHD	LOC_Os06g03570	6.03481	5.26811
tej	6	RHD	LOC_Os06g03580	12.6722	5.26811	both			Y
tej	6	RHD	LOC_Os06g03590	12.6722	5.26811
tej	6	RHD	LOC_Os06g03640	13.0948	5.26811	both
tej	6	RHD	LOC_Os06g03660	12.4282	5.26811	both
tej	6	RHD	LOC_Os06g03670	11.3527	5.26811	cell
all	6	RHD	LOC_Os06g03690	7.43894	5.34341	both		D5
tej	6	RHD	LOC_Os06g03690	11.1845	5.26811	both
tej	6	RHD	LOC_Os06g03700	10.4065	5.26811	hair			Y
tej	6	RHD	LOC_Os06g03720	11.2429	5.26811				Y
tej	6	RHD	LOC_Os06g03740	12.6722	5.26811				Y
all	6	RHD	LOC_Os06g03780	8.75677	5.34341			D5
japonica	6	RHD	LOC_Os06g03780	5.86763	5.32797
tej	6	RHD	LOC_Os06g03780	11.674	5.26811
all	6	RHD	LOC_Os06g03790	9.31026	5.34341			D5	Y
japonica	6	RHD	LOC_Os06g03790	5.50637	5.32797				Y
tej	6	RHD	LOC_Os06g03790	11.9675	5.26811				Y
trj	6	RHD	LOC_Os06g05690	5.84343	5.30792	both	Y
trj	6	RHD	LOC_Os06g05840	11.909	5.30792
tej	6	RHL	LOC_Os06g06680	6.86071	5.26811
trj	6	RHD	LOC_Os06g08120	6.06788	5.30792	hair
tej	6	RHD	LOC_Os06g08460	8.45576	5.26811
tej	6	RHD	LOC_Os06g10570	6.40299	5.26811				Y
aus	6	RHL	LOC_Os06g11060	13.827	5.32736
japonica	6	RHL	LOC_Os06g11470	5.71523	5.32797			L2
trj	6	RHL	LOC_Os06g11750	5.45729	5.30792
all	6	RHD	LOC_Os06g11770	6.46597	5.34341				Y
tej	6	RHD	LOC_Os06g11890	13.9761	5.26811				Y
tej	6	RHD	LOC_Os06g12110	9.39608	5.26811	both			Y
japonica	6	RHD	LOC_Os06g12180	6.13921	5.32797
tej	6	RHD	LOC_Os06g12180	25.8325	5.26811
aus	6	RHD	LOC_Os06g12300	5.61807	5.32736
japonica	6	RHD	LOC_Os06g13090	6.98516	5.32797				Y
tej	6	RHD	LOC_Os06g13090	13.461	5.26811				Y
trj	6	RHL	LOC_Os06g14130	12.5661	5.30792
tej	6	RHD	LOC_Os06g14220	5.40448	5.26811
tej	6	RHL	LOC_Os06g14610	7.12308	5.26811
tej	6	RHD	LOC_Os06g15370	6.24896	5.26811	hair
tej	6	RHD	LOC_Os06g16680	6.57346	5.26811
tej	6	RHD	LOC_Os06g16780	14.6631	5.26811
tej	6	RHD	LOC_Os06g16880	10.138	5.26811
tej	6	RHD	LOC_Os06g18680	7.28013	5.26811
tej	6	RHD	LOC_Os06g18840	11.1672	5.26811
tej	6	RHD	LOC_Os06g18910	6.02998	5.26811
tej	6	RHD	LOC_Os06g20190	47.3264	5.26811
japonica	6	RHD	LOC_Os06g20460	15.113	5.32797
tej	6	RHD	LOC_Os06g20460	13.6529	5.26811
ind	6	RHL	LOC_Os06g21099	5.58647	5.32818
ind	6	RHL	LOC_Os06g21330	5.52925	5.32818
ind	6	RHL	LOC_Os06g21360	6.04076	5.32818
tej	6	RHD	LOC_Os06g22120	6.38119	5.26811
tej	6	RHD	LOC_Os06g22180	6.41459	5.26811
tej	6	RHD	LOC_Os06g22440	6.16893	5.26811
tej	6	RHD	LOC_Os06g22650	5.44806	5.26811	both
all	6	RHL	LOC_Os06g23740	26.5426	5.34341
japonica	6	RHL	LOC_Os06g23740	6.44833	5.32797
trj	6	RHL	LOC_Os06g23740	6.94953	5.30792
trj	6	RHD	LOC_Os06g23820	10.9006	5.30792
tej	6	RHD	LOC_Os06g24420	5.39838	5.26811
japonica	6	RHL	LOC_Os06g24530	7.53338	5.32797
all	6	RHL	LOC_Os06g25130	6.88461	5.34341
all	6	RHL	LOC_Os06g25140	6.37855	5.34341
tej	6	RHD	LOC_Os06g25170	7.72816	5.26811
tej	6	RHD	LOC_Os06g29340	10.2234	5.26811	both
japonica	6	RHL	LOC_Os06g29350	8.18458	5.32797
tej	6	RHL	LOC_Os06g29350	6.88957	5.26811
trj	6	RHD	LOC_Os06g29700	5.38191	5.30792
tej	6	RHD	LOC_Os06g30840	5.54845	5.26811
tej	6	RHD	LOC_Os06g30880	7.39877	5.26811	cell
japonica	6	RHD	LOC_Os06g31350	5.70391	5.32797
tej	6	RHD	LOC_Os06g31350	9.09162	5.26811
ind	6	RHD	LOC_Os06g31670	8.41322	5.32818
japonica	6	RHD	LOC_Os06g32340	5.75728	5.32797
tej	6	RHD	LOC_Os06g32340	6.84924	5.26811
aus	6	RHL	LOC_Os06g33790	10.9359	5.32736
japonica	6	RHL	LOC_Os06g34580	5.38019	5.32797
tej	6	RHL	LOC_Os06g34580	6.34552	5.26811
tej	6	RHD	LOC_Os06g34640	5.39104	5.26811
tej	6	RHD	LOC_Os06g35030	6.4643	5.26811	both
tej	6	RHD	LOC_Os06g35790	8.57055	5.26811
japonica	6	RHL	LOC_Os06g35930	9.89988	5.32797
tej	6	RHD	LOC_Os06g36130	7.07318	5.26811
tej	6	RHD	LOC_Os06g36600	5.41805	5.26811
tej	6	RHD	LOC_Os06g36640	5.62206	5.26811
tej	6	RHD	LOC_Os06g36650	7.49051	5.26811
tej	6	RHD	LOC_Os06g36670	7.87681	5.26811	both
tej	6	RHD	LOC_Os06g36720	15.7507	5.26811
aus	6	RHD	LOC_Os06g37520	7.68084	5.32736
trj	6	RHL	LOC_Os06g38670	11.9381	5.30792	cell
tej	6	RHD	LOC_Os06g38880	5.32228	5.26811
trj	6	RHL	LOC_Os06g39820	11.7553	5.30792
trj	6	RHL	LOC_Os06g39830	5.33528	5.30792
trj	6	RHL	LOC_Os06g39840	5.33528	5.30792
trj	6	RHL	LOC_Os06g39906	14.6503	5.30792
ind	6	RHD	LOC_Os06g40440	6.02711	5.32818
ind	6	RHD	LOC_Os06g40700	5.6878	5.32818
ind	6	RHD	LOC_Os06g40704	5.56721	5.32818	both
ind	6	RHD	LOC_Os06g40710	5.54385	5.32818	hair
ind	6	RHD	LOC_Os06g40740	5.45199	5.32818	both
all	6	RHD	LOC_Os06g40750	5.43277	5.34341
ind	6	RHD	LOC_Os06g40750	8.36993	5.32818
all	6	RHD	LOC_Os06g40760	6.15111	5.34341
ind	6	RHD	LOC_Os06g40760	9.5354	5.32818
ind	6	RHD	LOC_Os06g40780	5.58875	5.32818
tej	6	RHD	LOC_Os06g41850	5.75283	5.26811
tej	6	RHD	LOC_Os06g43410	6.81983	5.26811	hair
trj	6	RHD	LOC_Os06g44190	5.43551	5.30792	both
japonica	6	RHD	LOC_Os06g44990	6.3369	5.32797
tej	6	RHD	LOC_Os06g44990	8.05691	5.26811
tej	6	RHD	LOC_Os06g46372	6.57823	5.26811	both
tej	6	RHD	LOC_Os06g47840	7.87103	5.26811	both
japonica	6	RHL	LOC_Os06g49490	6.05969	5.32797	both
tej	6	RHL	LOC_Os06g51430	7.73975	5.26811	both
trj	7	RHD	LOC_Os07g02230	5.41401	5.3019
trj	7	RHD	LOC_Os07g02280	5.66173	5.3019
japonica	7	RHD	LOC_Os07g02960	5.9094	5.32531
ind	7	RHD	LOC_Os07g06130	6.27518	5.32838
ind	7	RHD	LOC_Os07g06175	9.54073	5.32838
ind	7	RHD	LOC_Os07g07654	9.47303	5.32838	both
ind	7	RHD	LOC_Os07g07974	13.1491	5.32838	both
all	7	RHD	LOC_Os07g08370	6.87807	5.34635
ind	7	RHD	LOC_Os07g08630	5.71501	5.32838
aus	7	RHD	LOC_Os07g09560	5.61662	5.33224
tej	7	RHD	LOC_Os07g11820	5.44191	5.29425
aus	7	RHD	LOC_Os07g18430	8.21873	5.33224
aus	7	RHD	LOC_Os07g18440	8.84081	5.33224
ind	7	RHL	LOC_Os07g18930	5.62917	5.32838	both
tej	7	RHD	LOC_Os07g22290	7.77479	5.29425
japonica	7	RHD	LOC_Os07g23485	5.52199	5.32531
aus	7	RHL	LOC_Os07g24980	8.29414	5.33224
ind	7	RHD	LOC_Os07g25290	5.5376	5.32838
all	7	RHD	LOC_Os07g26630	7.36533	5.34635	both
all	7	RHD	LOC_Os07g26640	6.34901	5.34635	both
all	7	RHD	LOC_Os07g26660	5.84407	5.34635	hair
trj	7	RHD	LOC_Os07g26720	5.86243	5.3019	hair
trj	7	RHD	LOC_Os07g26880	6.2131	5.3019
all	7	RHD	LOC_Os07g26900	5.35844	5.34635
trj	7	RHD	LOC_Os07g26900	11.0805	5.3019
all	7	RHD	LOC_Os07g26920	6.98652	5.34635	hair
trj	7	RHD	LOC_Os07g26920	9.79406	5.3019	hair
all	7	RHD	LOC_Os07g26930	5.56129	5.34635	both
trj	7	RHD	LOC_Os07g26930	8.14161	5.3019	both
trj	7	RHD	LOC_Os07g26950	9.38725	5.3019
trj	7	RHD	LOC_Os07g26960	6.81736	5.3019
japonica	7	RHD	LOC_Os07g32730	5.71097	5.32531	cell
japonica	7	RHD	LOC_Os07g32740	8.04786	5.32531
japonica	7	RHD	LOC_Os07g33030	6.97394	5.32531
tej	7	RHD	LOC_Os07g33450	5.49812	5.29425
all	7	RHL	LOC_Os07g33600	8.41728	5.34635
japonica	7	RHD	LOC_Os07g33600	5.70651	5.32531
all	7	RHD	LOC_Os07g37540	6.76504	5.34635			D7
all	7	RHD	LOC_Os07g37550	8.26379	5.34635			D7
all	7	RHD	LOC_Os07g37570	12.7246	5.34635	both		D7
japonica	7	RHD	LOC_Os07g37570	5.83427	5.32531	both
tej	7	RHD	LOC_Os07g37570	7.10976	5.29425	both
all	7	RHD	LOC_Os07g37580	12.7157	5.34635	both		D7
japonica	7	RHD	LOC_Os07g37580	8.39872	5.32531	both
tej	7	RHD	LOC_Os07g37580	9.53163	5.29425	both
all	7	RHD	LOC_Os07g38300	5.70187	5.34635	hair		D7	Y
all	7	RHD	LOC_Os07g38410	9.20523	5.34635			D7
japonica	7	RHD	LOC_Os07g38410	10.2496	5.32531			D7
tej	7	RHD	LOC_Os07g38410	6.55928	5.29425
all	7	RHD	LOC_Os07g38430	9.30754	5.34635	both		D7	Y
japonica	7	RHD	LOC_Os07g38430	7.0205	5.32531	both		D7	Y
all	7	RHD	LOC_Os07g38440	11.9588	5.34635	hair		D7
japonica	7	RHD	LOC_Os07g38440	8.80239	5.32531	hair		D7
tej	7	RHD	LOC_Os07g38440	6.01609	5.29425	hair
all	7	RHD	LOC_Os07g38460	11.9108	5.34635			D7	Y
japonica	7	RHD	LOC_Os07g38460	8.40044	5.32531			D7	Y
tej	7	RHD	LOC_Os07g38460	5.35417	5.29425				Y
all	7	RHD	LOC_Os07g38470	10.7126	5.34635	both		D7
japonica	7	RHD	LOC_Os07g38470	7.13811	5.32531	both		D7
tej	7	RHD	LOC_Os07g38470	5.53546	5.29425	both
all	7	RHD	LOC_Os07g38480	5.8381	5.34635			D7
all	7	RHD	LOC_Os07g38490	9.20683	5.34635	both		D7	Y
trj	7	RHD	LOC_Os07g39470	6.10749	5.3019	both
trj	7	RHL	LOC_Os07g42970	9.27744	5.3019
all	7	RHL	LOC_Os07g45050	5.59734	5.34635
japonica	7	RHL	LOC_Os07g45160	6.03566	5.32531	cell
japonica	7	RHD	LOC_Os07g46130	5.90862	5.32531
tej	7	RHD	LOC_Os07g46130	11.5345	5.29425
tej	7	RHD	LOC_Os07g46210	5.35347	5.29425
japonica	7	RHD	LOC_Os07g46250	5.51573	5.32531
trj	7	RHL	LOC_Os07g47320	7.3266	5.3019
trj	7	RHL	LOC_Os07g47510	5.59768	5.3019	both
all	7	RHD	LOC_Os07g47840	6.22526	5.34635
trj	7	RHL	LOC_Os07g48350	6.522	5.3019	both
aus	8	RHL	LOC_Os08g01290	5.36618	5.28937	both
japonica	8	RHD	LOC_Os08g02800	18.5669	5.28847
tej	8	RHD	LOC_Os08g02800	33.9403	5.25527
tej	8	RHL	LOC_Os08g02904	6.50842	5.25527	cell
tej	8	RHL	LOC_Os08g03180	5.3326	5.25527
tej	8	RHL	LOC_Os08g03280	5.91992	5.25527
tej	8	RHL	LOC_Os08g03290	5.503	5.25527	both
tej	8	RHL	LOC_Os08g03310	11.5047	5.25527
tej	8	RHL	LOC_Os08g04060	7.35601	5.25527
all	8	RHL	LOC_Os08g04990	9.29751	5.30428			L3
japonica	8	RHL	LOC_Os08g04990	6.76246	5.28847
trj	8	RHL	LOC_Os08g04990	5.85197	5.26928
japonica	8	RHL	LOC_Os08g05070	6.72257	5.28847
all	8	RHL	LOC_Os08g05340	8.64919	5.30428
all	8	RHL	LOC_Os08g05430	6.19495	5.30428				Y
all	8	RHL	LOC_Os08g05480	7.14547	5.30428	hair			Y
japonica	8	RHL	LOC_Os08g05480	5.33213	5.28847	hair			Y
all	8	RHL	LOC_Os08g05490	6.90044	5.30428	both
tej	8	RHD	LOC_Os08g07220	5.53193	5.25527
aus	8	RHL	LOC_Os08g07790	6.39249	5.28937
aus	8	RHL	LOC_Os08g07820	7.45057	5.28937
tej	8	RHL	LOC_Os08g07880	9.89424	5.25527	both
aus	8	RHL	LOC_Os08g08190	5.37035	5.28937	both
aus	8	RHL	LOC_Os08g08205	5.74203	5.28937	cell
aus	8	RHL	LOC_Os08g08210	5.33767	5.28937	both
aus	8	RHL	LOC_Os08g08220	6.89089	5.28937	both
aus	8	RHL	LOC_Os08g08230	5.5331	5.28937	cell
aus	8	RHL	LOC_Os08g08310	6.59555	5.28937
aus	8	RHL	LOC_Os08g08330	6.13945	5.28937
aus	8	RHD	LOC_Os08g08410	6.71114	5.28937
all	8	RHL	LOC_Os08g10870	6.02515	5.30428
ind	8	RHL	LOC_Os08g11020	12.4288	5.28533
all	8	RHL	LOC_Os08g11570	6.822	5.30428
all	8	RHD	LOC_Os08g12420	5.63225	5.30428
trj	8	RHL	LOC_Os08g12590	6.28536	5.26928
trj	8	RHL	LOC_Os08g12600	6.43747	5.26928				Y
all	8	RHL	LOC_Os08g12790	6.39256	5.30428			L4
all	8	RHL	LOC_Os08g12820	6.31007	5.30428	both		L4
trj	8	RHL	LOC_Os08g12890	7.22964	5.26928
ind	8	RHL	LOC_Os08g15370	17.13	5.28533
ind	8	RHL	LOC_Os08g15380	7.81067	5.28533
tej	8	RHL	LOC_Os08g16860	9.80968	5.25527
tej	8	RHL	LOC_Os08g16900	8.51007	5.25527
tej	8	RHL	LOC_Os08g17180	6.70094	5.25527
tej	8	RHL	LOC_Os08g17800	7.27138	5.25527
tej	8	RHL	LOC_Os08g17820	6.75266	5.25527
tej	8	RHL	LOC_Os08g18140	5.70198	5.25527
all	8	RHL	LOC_Os08g21060	5.73769	5.30428
all	8	RHD	LOC_Os08g22030	8.62401	5.30428
japonica	8	RHD	LOC_Os08g22030	6.10853	5.28847
tej	8	RHD	LOC_Os08g22030	6.63842	5.25527
tej	8	RHL	LOC_Os08g23810	5.82947	5.25527	both
all	8	RHL	LOC_Os08g24260	12.2833	5.30428
japonica	8	RHL	LOC_Os08g24260	7.15265	5.28847
tej	8	RHL	LOC_Os08g24260	10.3931	5.25527
tej	8	RHD	LOC_Os08g24540	6.89597	5.25527
all	8	RHL	LOC_Os08g24910	8.41417	5.30428
japonica	8	RHL	LOC_Os08g24910	6.70287	5.28847
japonica	8	RHL	LOC_Os08g24946	6.07592	5.28847	both
japonica	8	RHD	LOC_Os08g24970	6.25026	5.28847
tej	8	RHD	LOC_Os08g24970	5.80163	5.25527
all	8	RHL	LOC_Os08g25270	5.58303	5.30428
all	8	RHL	LOC_Os08g25280	7.20116	5.30428
all	8	RHL	LOC_Os08g25300	11.4485	5.30428
japonica	8	RHL	LOC_Os08g25300	9.09117	5.28847
tej	8	RHL	LOC_Os08g25300	6.94941	5.25527
all	8	RHL	LOC_Os08g25310	11.8018	5.30428	both
japonica	8	RHL	LOC_Os08g25310	9.82916	5.28847	both
tej	8	RHL	LOC_Os08g25310	6.28052	5.25527	both
ind	8	RHL	LOC_Os08g25500	5.30495	5.28533
tej	8	RHL	LOC_Os08g25600	8.20225	5.25527
all	8	RHL	LOC_Os08g26800	5.34735	5.30428
ind	8	RHD	LOC_Os08g32180	5.94169	5.28533			D8
ind	8	RHL	LOC_Os08g35620	5.71236	5.28533	both
trj	8	RHD	LOC_Os08g35740	9.17244	5.26928	both
trj	8	RHL	LOC_Os08g37610	5.67104	5.26928	both
all	8	RHD	LOC_Os08g38950	8.91115	5.30428				Y
japonica	8	RHD	LOC_Os08g38950	5.65143	5.28847				Y
trj	8	RHD	LOC_Os08g38950	7.10907	5.26928				Y
trj	8	RHD	LOC_Os08g38970	9.35387	5.26928				Y
japonica	8	RHD	LOC_Os08g38980	7.73777	5.28847	both			Y
japonica	8	RHD	LOC_Os08g39010	5.74318	5.28847				Y
trj	8	RHD	LOC_Os08g39010	7.12114	5.26928				Y
trj	8	RHD	LOC_Os08g39260	10.1784	5.26928			D9
japonica	8	RHD	LOC_Os08g39260	8.26841	5.28847
japonica	8	RHD	LOC_Os08g39290	7.75715	5.28847
japonica	8	RHD	LOC_Os08g39310	11.4594	5.28847	both
trj	8	RHD	LOC_Os08g39310	16.6774	5.26928	both		D9
japonica	8	RHD	LOC_Os08g39330	15.1796	5.28847	both			Y
trj	8	RHD	LOC_Os08g39330	14.8289	5.26928	both		D9	Y
trj	8	RHD	LOC_Os08g39340	16.8867	5.26928			D9	Y
japonica	8	RHD	LOC_Os08g39340	14.4387	5.28847				Y
japonica	8	RHD	LOC_Os08g39350	13.3099	5.28847	both
trj	8	RHD	LOC_Os08g39350	16.9147	5.26928	both		D9
trj	8	RHD	LOC_Os08g39370	13.8194	5.26928			D9	Y
japonica	8	RHD	LOC_Os08g39370	7.19929	5.28847				Y
trj	8	RHD	LOC_Os08g40070	6.77068	5.26928	both
japonica	8	RHD	LOC_Os08g40615	7.42762	5.28847	hair
tej	8	RHD	LOC_Os08g40615	8.02413	5.25527	hair
tej	8	RHD	LOC_Os08g42150	10.7873	5.25527
japonica	8	RHD	LOC_Os08g43470	8.63173	5.28847	both
japonica	8	RHD	LOC_Os08g43510	5.79262	5.28847	both
tej	8	RHD	LOC_Os08g43620	7.0365	5.25527	cell
japonica	8	RHD	LOC_Os08g44070	6.89562	5.28847
ind	9	RHD	LOC_Os09g01050	7.29096	5.18865
ind	9	RHD	LOC_Os09g01530	6.92438	5.18865
aus	9	RHD	LOC_Os09g08760	5.42754	5.19173
trj	9	RHD	LOC_Os09g11290	8.20892	5.14613
trj	9	RHD	LOC_Os09g11330	16.1776	5.14613
all	9	RHD	LOC_Os09g12500	6.55752	5.20194			D10	Y
japonica	9	RHD	LOC_Os09g12500	5.84864	5.17898				Y
tej	9	RHD	LOC_Os09g12500	5.46018	5.13513				Y
tej	9	RHD	LOC_Os09g12540	7.18357	5.13513				Y
japonica	9	RHD	LOC_Os09g12550	7.72807	5.17898	both
tej	9	RHD	LOC_Os09g12550	7.80544	5.13513	both
trj	9	RHD	LOC_Os09g12710	6.29173	5.14613	both
all	9	RHL	LOC_Os09g13290	6.51886	5.20194
ind	9	RHD	LOC_Os09g13850	8.94865	5.18865
japonica	9	RHD	LOC_Os09g13970	7.49475	5.17898
aus	9	RHD	LOC_Os09g20390	5.4944	5.19173
tej	9	RHD	LOC_Os09g21940	6.05047	5.13513
trj	9	RHL	LOC_Os09g25910	8.80795	5.14613
aus	9	RHD	LOC_Os09g28630	10.7603	5.19173	hair
tej	9	RHL	LOC_Os09g29700	5.76126	5.13513
tej	9	RHL	LOC_Os09g30070	10.0327	5.13513
ind	9	RHD	LOC_Os09g30494	6.16169	5.18865
trj	9	RHL	LOC_Os09g33640	6.54186	5.14613	cell
trj	9	RHL	LOC_Os09g33650	6.55587	5.14613
trj	9	RHL	LOC_Os09g33660	6.55587	5.14613
trj	9	RHL	LOC_Os09g33670	5.61955	5.14613	both
japonica	9	RHL	LOC_Os09g33882	6.24465	5.17898
tej	9	RHD	LOC_Os09g34250	5.25148	5.13513	both
japonica	9	RHL	LOC_Os09g36030	5.38747	5.17898	hair
trj	9	RHL	LOC_Os09g36030	6.99988	5.14613	hair
trj	9	RHL	LOC_Os09g36580	6.66234	5.14613
japonica	9	RHL	LOC_Os09g36650	7.03258	5.17898
trj	9	RHL	LOC_Os09g36650	7.08749	5.14613
trj	9	RHL	LOC_Os09g36670	5.57674	5.14613	both
ind	9	RHD	LOC_Os09g37500	5.32604	5.18865			D11
ind	9	RHL	LOC_Os09g38000	8.85898	5.18865
ind	9	RHL	LOC_Os09g38050	5.6584	5.18865
ind	9	RHL	LOC_Os09g38060	5.52919	5.18865	both
ind	9	RHD	LOC_Os09g39390	6.82663	5.18865	hair
trj	9	RHD	LOC_Os09g39850	6.32717	5.14613	cell
trj	10	RHL	LOC_Os10g02480	5.80849	5.16465
japonica	10	RHD	LOC_Os10g03540	5.95729	5.18837	cell
tej	10	RHD	LOC_Os10g03540	5.70066	5.16524	cell
japonica	10	RHD	LOC_Os10g08160	12.0496	5.18837
tej	10	RHD	LOC_Os10g08160	22.5718	5.16524
all	10	RHD	LOC_Os10g09510	5.40332	5.20058
aus	10	RHL	LOC_Os10g10380	6.2847	5.17114
aus	10	RHD	LOC_Os10g14860	6.05525	5.17114
all	10	RHD	LOC_Os10g20510	7.26005	5.20058	both		D12	Y
japonica	10	RHD	LOC_Os10g20510	7.17324	5.18837	both			Y
tej	10	RHD	LOC_Os10g24030	7.47118	5.16524
tej	10	RHD	LOC_Os10g24190	6.08382	5.16524
all	10	RHL	LOC_Os10g24570	9.95294	5.20058
tej	10	RHD	LOC_Os10g24700	6.80503	5.16524
tej	10	RHD	LOC_Os10g24760	12.2554	5.16524
tej	10	RHD	LOC_Os10g27050	6.83088	5.16524	both
trj	10	RHD	LOC_Os10g27274	5.2516	5.16465
tej	10	RHD	LOC_Os10g28120	5.38135	5.16524	both
tej	10	RHD	LOC_Os10g28760	6.75119	5.16524
ind	10	RHL	LOC_Os10g29549	6.32519	5.17725
ind	10	RHL	LOC_Os10g29560	5.63613	5.17725	both
ind	10	RHL	LOC_Os10g29570	8.12738	5.17725
ind	10	RHL	LOC_Os10g29580	9.3758	5.17725
ind	10	RHL	LOC_Os10g29590	6.2135	5.17725
ind	10	RHL	LOC_Os10g29630	6.12476	5.17725
ind	10	RHL	LOC_Os10g29650	5.79305	5.17725	cell
ind	10	RHL	LOC_Os10g29690	7.18979	5.17725
ind	10	RHL	LOC_Os10g29790	6.68181	5.17725
ind	10	RHL	LOC_Os10g29800	6.79179	5.17725	both
ind	10	RHL	LOC_Os10g29840	6.62326	5.17725
ind	10	RHL	LOC_Os10g30120	6.32367	5.17725	cell
ind	10	RHL	LOC_Os10g30130	7.51619	5.17725
ind	10	RHL	LOC_Os10g30156	7.40236	5.17725
ind	10	RHL	LOC_Os10g30162	7.19841	5.17725
ind	10	RHL	LOC_Os10g30250	5.67081	5.17725
ind	10	RHL	LOC_Os10g30270	5.96366	5.17725
ind	10	RHL	LOC_Os10g30300	6.7481	5.17725	both
ind	10	RHL	LOC_Os10g30370	6.61679	5.17725	both
ind	10	RHL	LOC_Os10g30860	6.06582	5.17725	both
ind	10	RHL	LOC_Os10g30880	5.29268	5.17725	hair
ind	10	RHL	LOC_Os10g31000	5.40878	5.17725	both
ind	10	RHL	LOC_Os10g31030	5.32434	5.17725	both
trj	10	RHL	LOC_Os10g32290	6.13673	5.16465
japonica	10	RHL	LOC_Os10g32620	6.8717	5.18837
japonica	10	RHL	LOC_Os10g32780	6.31611	5.18837
japonica	10	RHD	LOC_Os10g33855	6.14924	5.18837	both
tej	10	RHD	LOC_Os10g33855	7.51688	5.16524	both
japonica	10	RHD	LOC_Os10g33862	10.5133	5.18837	cell
tej	10	RHD	LOC_Os10g33862	9.25739	5.16524	cell
ind	10	RHD	LOC_Os10g35370	8.80095	5.17725
tej	10	RHL	LOC_Os10g36210	8.06344	5.16524
trj	10	RHD	LOC_Os10g37270	10.4217	5.16465
trj	10	RHD	LOC_Os10g37410	5.38164	5.16465	both
ind	10	RHD	LOC_Os10g39440	5.93068	5.17725	both
all	10	RHL	LOC_Os10g42600	5.39717	5.20058
trj	11	RHD	LOC_Os11g01140	6.77699	5.26055
trj	11	RHD	LOC_Os11g01400	9.78148	5.26055
tej	11	RHD	LOC_Os11g01920	6.15376	5.24969
trj	11	RHL	LOC_Os11g03130	19.0191	5.26055
trj	11	RHD	LOC_Os11g04990	6.14267	5.26055	both
japonica	11	RHL	LOC_Os11g05310	7.68263	5.28149
all	11	RHD	LOC_Os11g09780	12.1925	5.30038
japonica	11	RHD	LOC_Os11g11600	5.387	5.28149
tej	11	RHD	LOC_Os11g11600	8.1273	5.24969
aus	11	RHL	LOC_Os11g14210	7.27047	5.28914
all	11	RHD	LOC_Os11g15690	5.92433	5.30038
japonica	11	RHD	LOC_Os11g19180	7.45596	5.28149
trj	11	RHD	LOC_Os11g19180	11.0147	5.26055
all	11	RHL	LOC_Os11g19730	8.14117	5.30038
tej	11	RHD	LOC_Os11g19960	5.49566	5.24969
japonica	11	RHL	LOC_Os11g20370	6.00844	5.28149
japonica	11	RHL	LOC_Os11g20410	6.87996	5.28149
japonica	11	RHD	LOC_Os11g20440	5.30946	5.28149
japonica	11	RHL	LOC_Os11g23880	6.21487	5.28149
tej	11	RHL	LOC_Os11g23880	11.5587	5.24969
japonica	11	RHD	LOC_Os11g26795	6.263	5.28149
aus	11	RHL	LOC_Os11g27410	10.934	5.28914
tej	11	RHD	LOC_Os11g28220	5.77075	5.24969
tej	11	RHD	LOC_Os11g29030	5.49342	5.24969
tej	11	RHD	LOC_Os11g29200	5.31613	5.24969	both
ind	11	RHD	LOC_Os11g29780	5.81194	5.28892
ind	11	RHD	LOC_Os11g29810	5.38534	5.28892	cell
ind	11	RHD	LOC_Os11g29850	5.84108	5.28892
ind	11	RHD	LOC_Os11g29870	7.04823	5.28892	cell
ind	11	RHD	LOC_Os11g29900	6.46735	5.28892	both
trj	11	RHL	LOC_Os11g31150	5.26907	5.26055
japonica	11	RHD	LOC_Os11g31600	5.80679	5.28149
trj	11	RHD	LOC_Os11g31600	6.02619	5.26055
japonica	11	RHD	LOC_Os11g31640	5.53423	5.28149	both
trj	11	RHD	LOC_Os11g31640	6.30343	5.26055	both
japonica	11	RHD	LOC_Os11g31650	5.58717	5.28149	both
trj	11	RHD	LOC_Os11g31650	6.51941	5.26055	both
japonica	11	RHD	LOC_Os11g31730	9.48374	5.28149
trj	11	RHD	LOC_Os11g31730	9.60619	5.26055
japonica	11	RHD	LOC_Os11g31740	6.56408	5.28149
trj	11	RHD	LOC_Os11g31740	8.96591	5.26055
trj	11	RHL	LOC_Os11g37710	5.26858	5.26055
trj	11	RHL	LOC_Os11g37720	10.7604	5.26055
trj	11	RHL	LOC_Os11g37740	12.4833	5.26055	both
trj	11	RHL	LOC_Os11g37750	12.3149	5.26055
trj	11	RHL	LOC_Os11g37759	5.68779	5.26055
trj	11	RHL	LOC_Os11g37774	7.2209	5.26055
all	11	RHL	LOC_Os11g37820	6.25389	5.30038
trj	11	RHL	LOC_Os11g37840	10.9793	5.26055
trj	11	RHL	LOC_Os11g37850	7.20382	5.26055
trj	11	RHL	LOC_Os11g37870	7.77647	5.26055
ind	11	RHL	LOC_Os11g41550	6.76301	5.28892
ind	11	RHL	LOC_Os11g41560	5.50117	5.28892
trj	11	RHD	LOC_Os11g41910	5.34444	5.26055
japonica	11	RHD	LOC_Os11g43240	5.41871	5.28149
tej	11	RHD	LOC_Os11g43240	7.62495	5.24969
trj	11	RHD	LOC_Os11g43270	11.683	5.26055
all	11	RHL	LOC_Os11g43400	5.85761	5.30038
japonica	11	RHD	LOC_Os11g43400	5.46749	5.28149
japonica	11	RHL	LOC_Os11g43400	7.32919	5.28149
japonica	11	RHD	LOC_Os11g43404	12.1687	5.28149
tej	11	RHD	LOC_Os11g43404	5.45848	5.24969
tej	11	RHD	LOC_Os11g43520	6.39283	5.24969
japonica	11	RHD	LOC_Os11g44550	6.53617	5.28149
tej	11	RHD	LOC_Os11g44550	5.46976	5.24969
tej	11	RHD	LOC_Os11g44560	7.81356	5.24969
japonica	11	RHD	LOC_Os11g44600	9.33654	5.28149
tej	11	RHD	LOC_Os11g44600	7.83924	5.24969
tej	11	RHD	LOC_Os11g44660	5.49196	5.24969	cell
japonica	11	RHD	LOC_Os11g44690	5.99102	5.28149
japonica	11	RHD	LOC_Os11g44700	6.17541	5.28149
tej	11	RHD	LOC_Os11g44700	5.44652	5.24969
ind	11	RHL	LOC_Os11g45490	19.4986	5.28892
japonica	11	RHD	LOC_Os11g47070	11.0157	5.28149
japonica	12	RHL	LOC_Os12g01770	8.60953	5.2572
trj	12	RHL	LOC_Os12g01770	10.5046	5.23249
ind	12	RHD	LOC_Os12g01800	5.64654	5.2584
all	12	RHL	LOC_Os12g02589	7.48618	5.276	both
all	12	RHL	LOC_Os12g02960	15.172	5.276
all	12	RHL	LOC_Os12g03270	5.6165	5.276
tej	12	RHL	LOC_Os12g04130	5.96643	5.21005
trj	12	RHL	LOC_Os12g07750	5.82462	5.23249
all	12	RHD	LOC_Os12g07760	14.0218	5.276
all	12	RHL	LOC_Os12g08680	6.76425	5.276
all	12	RHD	LOC_Os12g09000	6.97693	5.276	both
japonica	12	RHD	LOC_Os12g09000	5.49089	5.2572	both
ind	12	RHL	LOC_Os12g09010	11.1518	5.2584
all	12	RHD	LOC_Os12g09020	5.27837	5.276
japonica	12	RHD	LOC_Os12g09050	8.7412	5.2572
trj	12	RHD	LOC_Os12g09050	6.13359	5.23249
tej	12	RHD	LOC_Os12g09400	6.34732	5.21005
ind	12	RHD	LOC_Os12g14260	5.41741	5.2584
japonica	12	RHD	LOC_Os12g14650	7.4457	5.2572
ind	12	RHD	LOC_Os12g16490	5.55878	5.2584
ind	12	RHD	LOC_Os12g17170	5.3296	5.2584
japonica	12	RHD	LOC_Os12g17360	5.89864	5.2572
tej	12	RHD	LOC_Os12g18450	5.66544	5.21005
ind	12	RHD	LOC_Os12g18880	7.19522	5.2584	both		D13	Y
ind	12	RHD	LOC_Os12g19270	5.85716	5.2584			D13	Y
ind	12	RHD	LOC_Os12g19280	6.2389	5.2584			D13
ind	12	RHD	LOC_Os12g19290	6.91523	5.2584	both		D13
ind	12	RHD	LOC_Os12g19320	5.47007	5.2584			D13
ind	12	RHD	LOC_Os12g19470	7.62652	5.2584			D13	Y
ind	12	RHD	LOC_Os12g20144	5.56208	5.2584	cell		D13
ind	12	RHD	LOC_Os12g20200	8.06719	5.2584			D13
ind	12	RHD	LOC_Os12g20250	5.55525	5.2584			D13
ind	12	RHD	LOC_Os12g20470	6.96214	5.2584			D13
ind	12	RHD	LOC_Os12g21570	5.42925	5.2584			D13
ind	12	RHD	LOC_Os12g21670	5.36906	5.2584			D13	Y
ind	12	RHD	LOC_Os12g22510	5.44256	5.2584			D13
ind	12	RHD	LOC_Os12g22620	7.7953	5.2584			D13
ind	12	RHD	LOC_Os12g22760	7.06978	5.2584	cell		D13
ind	12	RHD	LOC_Os12g22810	5.3161	5.2584			D13
japonica	12	RHD	LOC_Os12g22839	5.37487	5.2572
tej	12	RHD	LOC_Os12g22839	8.05511	5.21005
ind	12	RHD	LOC_Os12g22940	6.6394	5.2584			D13
ind	12	RHD	LOC_Os12g22980	5.36188	5.2584			D13
ind	12	RHD	LOC_Os12g23040	6.21037	5.2584			D13
ind	12	RHD	LOC_Os12g23260	8.1326	5.2584			D13	Y
ind	12	RHD	LOC_Os12g23530	7.0928	5.2584			D13
ind	12	RHD	LOC_Os12g24080	5.3055	5.2584	both		D13	Y
ind	12	RHD	LOC_Os12g24084	5.98547	5.2584			D13	Y
ind	12	RHD	LOC_Os12g24140	7.24846	5.2584			D13	Y
ind	12	RHD	LOC_Os12g24700	6.47325	5.2584			D13
ind	12	RHD	LOC_Os12g24930	6.3861	5.2584
ind	12	RHD	LOC_Os12g25460	6.02053	5.2584
aus	12	RHD	LOC_Os12g26240	6.69327	5.25696
aus	12	RHL	LOC_Os12g28430	5.89354	5.25696
ind	12	RHD	LOC_Os12g32110	9.02777	5.2584
aus	12	RHD	LOC_Os12g33260	21.6364	5.25696
japonica	12	RHD	LOC_Os12g33280	6.03708	5.2572	cell
all	12	RHD	LOC_Os12g34700	5.69673	5.276
aus	12	RHL	LOC_Os12g35480	12.2752	5.25696
trj	12	RHD	LOC_Os12g36830	6.05768	5.23249	both
japonica	12	RHD	LOC_Os12g37300	12.8169	5.2572
all	12	RHL	LOC_Os12g39040	6.28681	5.276
all	12	RHL	LOC_Os12g39150	13.4015	5.276
all	12	RHL	LOC_Os12g39870	10.5416	5.276
all	12	RHL	LOC_Os12g39880	8.48876	5.276
all	12	RHL	LOC_Os12g39910	9.7717	5.276
all	12	RHL	LOC_Os12g40010	6.10292	5.276
all	12	RHL	LOC_Os12g40030	5.67395	5.276
all	12	RHL	LOC_Os12g40050	6.53683	5.276
all	12	RHL	LOC_Os12g40070	10.2753	5.276
all	12	RHL	LOC_Os12g40080	18.1672	5.276
all	12	RHL	LOC_Os12g40090	17.0968	5.276
all	12	RHL	LOC_Os12g40115	8.36056	5.276	both
all	12	RHL	LOC_Os12g40140	8.66736	5.276
ind	12	RHL	LOC_Os12g40170	11.4182	5.2584
all	12	RHL	LOC_Os12g40180	6.99238	5.276	cell
japonica	12	RHL	LOC_Os12g40774	6.79597	5.2572
japonica	12	RHD	LOC_Os12g43450	5.87698	5.2572
tej	12	RHD	LOC_Os12g43450	9.25344	5.21005
all	12	RHD	LOC_Os12g43750	7.49467	5.276	both		D14	Y
japonica	12	RHD	LOC_Os12g43750	9.97209	5.2572	both		D14	Y
japonica	12	RHL	LOC_Os12g43750	6.42603	5.2572	both			Y
tej	12	RHD	LOC_Os12g43750	9.02208	5.21005	both			Y
all	12	RHD	LOC_Os12g43850	7.70187	5.276			D14
all	12	RHD	LOC_Os12g43870	5.77301	5.276	cell		D14
japonica	12	RHD	LOC_Os12g43870	6.57513	5.2572	cell		D14
japonica	12	RHL	LOC_Os12g43870	5.99771	5.2572	cell
tej	12	RHD	LOC_Os12g43870	8.6488	5.21005	cell
tej	12	RHL	LOC_Os12g43870	5.31784	5.21005	cell
japonica	12	RHD	LOC_Os12g43880	5.9135	5.2572	cell		D14
japonica	12	RHL	LOC_Os12g43880	6.55956	5.2572	cell
tej	12	RHD	LOC_Os12g43880	7.65445	5.21005	cell
japonica	12	RHD	LOC_Os12g43900	8.13816	5.2572			D14
japonica	12	RHL	LOC_Os12g43900	5.37048	5.2572
tej	12	RHD	LOC_Os12g43900	6.93797	5.21005

## Sheet: Supplemental Table 4
Supplemental Table 4. All genes within significant genomic regions as identified by GWAS
Region	Subpop	chromosome	MS_SNP_position	locus	Gene Block log10(p)	start	stop	is_TE	annotation	Huang et al. 2017 expression	Moon et al. 2018 expression	RHE in promoter	Orthologous Arabidopsis group
D1	aus	1	2035050	LOC_Os01g04250	0.319462	1876913	1879903	N	expressed protein
D1	aus	1	2035050	LOC_Os01g04260	0.336261	1888524	1892298	N	fatty acid hydroxylase, putative, expressed	both
D1	aus	1	2035050	LOC_Os01g04280	0.339621	1902736	1905247	N	calmodulin binding protein, putative, expressed	cell
D1	aus	1	2035050	LOC_Os01g04320	0.395426	1925325	1926503	Y	transposon protein, putative, unclassified, expressed
D1	aus	1	2035050	LOC_Os01g04324	0.594814	1928166	1930290	N	expressed protein			Y
D1	aus	1	2035050	LOC_Os01g04340	0.421186	1934117	1935048	N	hsp20/alpha crystallin family protein, putative, expressed	cell
D1	aus	1	2035050	LOC_Os01g04350	0.479965	1941003	1941953	N	hsp20/alpha crystallin family protein, putative, expressed	cell		Y
D1	aus	1	2035050	LOC_Os01g04380	0.379403	1951928	1952771	N	hsp20/alpha crystallin family protein, putative, expressed	cell
D1	aus	1	2035050	LOC_Os01g04460	0.421857	1984267	1986394	N	Ser/Thr protein kinase, putative, expressed			Y
D1	aus	1	2035050	LOC_Os01g04470	0.386411	1988731	1991248	N	expressed protein
D1	aus	1	2035050	LOC_Os01g04480	0.376193	1993515	1996857	N	expressed protein
D1	aus	1	2035050	LOC_Os01g04490	0.454024	1998427	2002855	N	Ser/Thr protein kinase, putative, expressed			Y
D1	aus	1	2035050	LOC_Os01g04520	0.405757	2014821	2018057	N	Ser/Thr protein kinase, putative, expressed
D1	aus	1	2035050	LOC_Os01g04530	0.685597	2021415	2022167	N	expressed protein
D1	aus	1	2035050	LOC_Os01g04540	0.598107	2023879	2026177	N	serine/threonine-protein kinase At1g18390 precursor, putative, expressed
D1	aus	1	2035050	LOC_Os01g04550	0.609567	2036118	2038198	N	expressed protein			Y
D1	aus	1	2035050	LOC_Os01g04560	0.612026	2041300	2042770	N	expressed protein			Y
D1	aus	1	2035050	LOC_Os01g04570	0.887358	2048717	2052521	N	Ser/Thr protein kinase, putative, expressed
D1	aus	1	2035050	LOC_Os01g04580	0.52858	2053583	2057638	N	Ser/Thr protein kinase, putative, expressed	both		Y
D1	aus	1	2035050	LOC_Os01g04590	0.601885	2059309	2062277	N	expressed protein	cell		Y
D1	aus	1	2035050	LOC_Os01g04610	0.550781	2068588	2069263	N	hypothetical protein
D1	aus	1	2035050	LOC_Os01g04620	0.670666	2071843	2073621	Y	transposon protein, putative, unclassified, expressed	both
D1	aus	1	2035050	LOC_Os01g04640	0.678448	2080105	2081540	N	reticulon domain containing protein, putative, expressed
D1	aus	1	2035050	LOC_Os01g04660	0.505378	2097192	2100694	N	lipid phosphatase protein, putative, expressed			Y
D1	aus	1	2035050	LOC_Os01g04680	0.410987	2105191	2107839	Y	retrotransposon protein, putative, unclassified, expressed
D1	aus	1	2035050	LOC_Os01g04710	0.572605	2120381	2122366	N	aspartic proteinase, putative, expressed	hair		Y
D1	aus	1	2035050	LOC_Os01g04720	0.448497	2130798	2137310	N	leucine-rich repeat protein-related, putative, expressed	hair		Y
D1	aus	1	2035050	LOC_Os01g04730	0.351846	2137763	2138996	N	ribosomal protein L24, putative, expressed	both
D1	aus	1	2035050	LOC_Os01g04750	0.464442	2154326	2155994	N	B3 DNA binding domain containing protein, expressed			Y
D1	aus	1	2035050	LOC_Os01g04770	0.368361	2181346	2182254	Y	retrotransposon protein, putative, unclassified
D10	ALL	9	7160663	LOC_Os09g12500	6.55752	7166573	7171386	N	EMB1381, putative, expressed			Y
D10	ALL	9	7160663	LOC_Os09g12510	0.454201	7172518	7173593	N	expressed protein			Y
D10	ALL	9	7160663	LOC_Os09g12530	4.37024	7179963	7181868	N	glycosyl transferase, group 1 domain containing protein, expressed	hair		Y
D10	ALL	9	7160663	LOC_Os09g12540	2.7744	7185218	7188146	N	chlorophyll A-B binding protein, putative, expressed			Y
D10	ALL	9	7160663	LOC_Os09g12550	1.95135	7189540	7196751	N	WD domain, G-beta repeat domain containing protein, expressed	both
D11	ind	9	21413904	LOC_Os09g36950	0.444345	21315781	21316185	N	expressed protein	cell
D11	ind	9	21413904	LOC_Os09g36960	0.638544	21320659	21321063	N	expressed protein	hair		Y
D11	ind	9	21413904	LOC_Os09g36970	0.621776	21327847	21328302	N	expressed protein
D11	ind	9	21413904	LOC_Os09g36990	0.539362	21336558	21338503	N	expressed protein	both
D11	ind	9	21413904	LOC_Os09g37040	0.772937	21366391	21370393	N	DUF630/DUF632 domains containing protein, putative, expressed			Y
D11	ind	9	21413904	LOC_Os09g37080	4.57892	21385905	21387165	N	expressed protein	both		Y
D11	ind	9	21413904	LOC_Os09g37090	2.42479	21390315	21390527	N	hypothetical protein
D11	ind	9	21413904	LOC_Os09g37100	2.14785	21391774	21397949	N	phospholipase D, putative, expressed	both		Y
D11	ind	9	21413904	LOC_Os09g37160	0.331886	21433889	21437144	Y	retrotransposon protein, putative, unclassified, expressed
D11	ind	9	21413904	LOC_Os09g37180	1.43737	21450580	21452648	N	transferase family protein, putative, expressed	cell		Y
D11	ind	9	21413904	LOC_Os09g37200	2.61489	21463619	21465476	N	transferase family protein, putative, expressed	both		Y
D11	ind	9	21413904	LOC_Os09g37210	3.41375	21473625	21476941	Y	transposon protein, putative, CACTA, En/Spm sub-class, expressed
D11	ind	9	21413904	LOC_Os09g37220	1.74552	21479642	21483339	Y	transposon protein, putative, CACTA, En/Spm sub-class, expressed			Y
D11	ind	9	21413904	LOC_Os09g37230	3.47661	21488133	21495408	N	protein kinase family protein, putative, expressed	both
D11	ind	9	21413904	LOC_Os09g37240	3.88538	21496615	21515117	N	glutathione S-transferase, C-terminal domain containing protein, expressed	cell		Y
D11	ind	9	21413904	LOC_Os09g37320	0.318208	21559222	21564147	Y	retrotransposon protein, putative, unclassified, expressed
D11	ind	9	21413904	LOC_Os09g37340	0.849442	21567661	21568053	N	expressed protein	hair
D11	ind	9	21413904	LOC_Os09g37344	1.41834	21568288	21570887	N	expressed protein
D11	ind	9	21413904	LOC_Os09g37369	2.68646	21577454	21578039	N	OsSAUR41 - Auxin-responsive SAUR gene family member, expressed
D11	ind	9	21413904	LOC_Os09g37380	2.49609	21579912	21580334	N	OsSAUR42 - Auxin-responsive SAUR gene family member, expressed
D11	ind	9	21413904	LOC_Os09g37390	2.14926	21582246	21582833	N	OsSAUR43 - Auxin-responsive SAUR gene family member, expressed
D11	ind	9	21413904	LOC_Os09g37394	2.7592	21584028	21584724	N	OsSAUR44 - Auxin-responsive SAUR gene family member, expressed			Y
D11	ind	9	21413904	LOC_Os09g37400	3.11905	21586113	21586782	N	OsSAUR45 - Auxin-responsive SAUR gene family member, expressed
D11	ind	9	21413904	LOC_Os09g37410	2.9686	21590478	21590900	N	OsSAUR46 - Auxin-responsive SAUR gene family member, expressed
D11	ind	9	21413904	LOC_Os09g37420	2.55616	21592239	21592829	N	OsSAUR47 - Auxin-responsive SAUR gene family member, expressed
D11	ind	9	21413904	LOC_Os09g37430	2.35358	21594332	21595017	N	OsSAUR48 - Auxin-responsive SAUR gene family member, expressed
D11	ind	9	21413904	LOC_Os09g37440	2.82304	21596204	21596638	N	OsSAUR49 - Auxin-responsive SAUR gene family member, expressed
D11	ind	9	21413904	LOC_Os09g37460	3.15816	21599723	21600187	N	OsSAUR51 - Auxin-responsive SAUR gene family member, expressed
D11	ind	9	21413904	LOC_Os09g37500	5.32604	21609269	21610023	N	OsSAUR55 - Auxin-responsive SAUR gene family member, expressed
D11	ind	9	21413904	LOC_Os09g37520	1.99376	21630818	21636792	N	DUF630/DUF632 domains containing protein, putative, expressed	cell
D11	ind	9	21413904	LOC_Os09g37540	0.57487	21642728	21644897	N	uncharacterized protein PA4923, putative, expressed	cell		Y
D11	ind	9	21413904	LOC_Os09g37560	0.546953	21651921	21652529	N	expressed protein
D11	ind	9	21413904	LOC_Os09g37570	0.505324	21653048	21655333	N	OsFBX340 - F-box domain containing protein, expressed			Y
D11	ind	9	21413904	LOC_Os09g37580	0.657794	21656212	21664428	N	expressed protein			Y
D11	ind	9	21413904	LOC_Os09g37590	0.391803	21666707	21673897	N	OsFBDUF47 - F-box and DUF domain containing protein, expressed			Y
D11	ind	9	21413904	LOC_Os09g37600	0.692238	21677478	21680309	N	lysM domain-containing GPI-anchored protein precursor, putative, expressed			Y
D11	ind	9	21413904	LOC_Os09g37610	0.654849	21681127	21687585	N	MATE efflux protein, putative, expressed			Y
D11	ind	9	21413904	LOC_Os09g37640	0.627152	21697088	21698128	N	purine permease, putative, expressed			Y
D11	ind	9	21413904	LOC_Os09g37660	0.312455	21703232	21704458	Y	retrotransposon protein, putative, unclassified, expressed
D12	ALL	10	10332255	LOC_Os10g20180	0.310579	10131777	10133776	Y	retrotransposon protein, putative, unclassified, expressed
D12	ALL	10	10332255	LOC_Os10g20200	0.589509	10144813	10146237	Y	retrotransposon protein, putative, unclassified
D12	ALL	10	10332255	LOC_Os10g20230	1.15053	10162871	10165082	N	expressed protein
D12	ALL	10	10332255	LOC_Os10g20240	0.523356	10170489	10174474	N	syntaxin 6, N-terminal domain containing protein, expressed	both
D12	ALL	10	10332255	LOC_Os10g20320	0.399226	10225487	10226170	Y	transposon protein, putative, CACTA, En/Spm sub-class
D12	ALL	10	10332255	LOC_Os10g20330	0.319488	10226717	10227762	Y	transposon protein, putative, CACTA, En/Spm sub-class, expressed
D12	ALL	10	10332255	LOC_Os10g20340	0.303451	10230709	10231028	N	expressed protein	cell
D12	ALL	10	10332255	LOC_Os10g20360	0.580317	10237840	10239536	Y	retrotransposon protein, putative, Ty3-gypsy subclass, expressed
D12	ALL	10	10332255	LOC_Os10g20400	1.13597	10258786	10262190	Y	retrotransposon protein, putative, unclassified, expressed
D12	ALL	10	10332255	LOC_Os10g20420	0.934602	10271109	10271600	N	hypothetical protein
D12	ALL	10	10332255	LOC_Os10g20440	0.315123	10286400	10292118	Y	retrotransposon protein, putative, unclassified, expressed
D12	ALL	10	10332255	LOC_Os10g20450	1.36145	10293210	10295913	N	MATE efflux family protein, putative, expressed			Y
D12	ALL	10	10332255	LOC_Os10g20510	7.26005	10337377	10342904	N	expressed protein	both		Y
D12	ALL	10	10332255	LOC_Os10g20540	1.73369	10353895	10354721	N	DEFL69 - Defensin and Defensin-like DEFL family
D12	ALL	10	10332255	LOC_Os10g20550	1.50813	10357811	10358532	N	DEFL70 - Defensin and Defensin-like DEFL family, expressed			Y
D12	ALL	10	10332255	LOC_Os10g20560	0.373617	10360103	10361249	N	DEFL81 - Defensin and Defensin-like DEFL family
D12	ALL	10	10332255	LOC_Os10g20590	0.308012	10376842	10378606	N	expressed protein
D12	ALL	10	10332255	LOC_Os10g20600	0.361725	10382869	10388286	N	zinc finger, C3HC4 type domain containing protein, expressed	both
D12	ALL	10	10332255	LOC_Os10g20660	0.423475	10439667	10444731	Y	retrotransposon protein, putative, unclassified, expressed
D12	ALL	10	10332255	LOC_Os10g20670	0.384658	10448258	10451729	Y	retrotransposon protein, putative, unclassified, expressed
D12	ALL	10	10332255	LOC_Os10g20680	1.15879	10458786	10460060	Y	retrotransposon protein, putative, unclassified
D12	ALL	10	10332255	LOC_Os10g20690	0.353595	10468913	10469682	N	expressed protein
D12	ALL	10	10332255	LOC_Os10g20730	0.558864	10503310	10503702	N	expressed protein
D13	ind	12	13749121	LOC_Os12g23640	0.345394	13420158	13423084	Y	retrotransposon protein, putative, unclassified, expressed
D13	ind	12	13749121	LOC_Os12g23670	1.66777	13431119	13432621	N	expressed protein
D13	ind	12	13749121	LOC_Os12g23700	1.07765	13444611	13445594	N	cyclin-dependent kinase G-2, putative, expressed	cell
D13	ind	12	13749121	LOC_Os12g23710	1.83637	13448990	13449859	N	expressed protein
D13	ind	12	13749121	LOC_Os12g23750	2.62793	13475725	13476603	N	expressed protein
D13	ind	12	13749121	LOC_Os12g23754	1.42127	13487313	13490733	N	expressed protein			Y
D13	ind	12	13749121	LOC_Os12g23760	3.02891	13492035	13499278	N	growth regulator related protein, putative, expressed
D13	ind	12	13749121	LOC_Os12g23770	3.58654	13501144	13505079	Y	retrotransposon protein, putative, LINE subclass, expressed
D13	ind	12	13749121	LOC_Os12g23790	0.594886	13515676	13519928	Y	transposon protein, putative, CACTA, En/Spm sub-class, expressed
D13	ind	12	13749121	LOC_Os12g23820	2.49331	13540947	13541678	N	expressed protein			Y
D13	ind	12	13749121	LOC_Os12g23830	1.19513	13548260	13553222	Y	transposon protein, putative, CACTA, En/Spm sub-class, expressed
D13	ind	12	13749121	LOC_Os12g23840	3.44003	13554699	13559387	Y	transposon protein, putative, CACTA, En/Spm sub-class, expressed			Y
D13	ind	12	13749121	LOC_Os12g23910	0.335007	13589859	13592821	Y	retrotransposon protein, putative, Ty3-gypsy subclass, expressed			Y
D13	ind	12	13749121	LOC_Os12g23940	2.18626	13603035	13604213	N	protein kinase domain containing protein, expressed
D13	ind	12	13749121	LOC_Os12g23950	3.60891	13610365	13611468	N	cyclin-dependent kinase G-2, putative, expressed
D13	ind	12	13749121	LOC_Os12g23960	2.51768	13615465	13616027	Y	retrotransposon protein, putative, Ty3-gypsy subclass, expressed
D13	ind	12	13749121	LOC_Os12g23970	1.16846	13621965	13622246	N	expressed protein
D13	ind	12	13749121	LOC_Os12g23990	2.97255	13631735	13638900	Y	retrotransposon protein, putative, unclassified, expressed
D13	ind	12	13749121	LOC_Os12g24020	3.39065	13657099	13658780	N	rhodanese-like domain containing protein, putative, expressed	hair
D13	ind	12	13749121	LOC_Os12g24040	3.90587	13661628	13665792	N	glycosyl hydrolase family 9 protein, expressed			Y
D13	ind	12	13749121	LOC_Os12g24070	3.69412	13678302	13678960	N	expressed protein
D13	ind	12	13749121	LOC_Os12g24080	5.3055	13697068	13702579	N	HECT-domain domain containing protein, expressed	both		Y
D13	ind	12	13749121	LOC_Os12g24084	5.98547	13703310	13703841	N	expressed protein			Y
D13	ind	12	13749121	LOC_Os12g24100	2.50773	13707128	13710974	Y	retrotransposon protein, putative, unclassified
D13	ind	12	13749121	LOC_Os12g24110	1.98017	13713104	13719837	Y	retrotransposon protein, putative, Ty3-gypsy subclass, expressed
D13	ind	12	13749121	LOC_Os12g24120	1.12973	13723391	13726425	Y	retrotransposon protein, putative, unclassified
D13	ind	12	13749121	LOC_Os12g24130	4.63373	13735026	13738628	N	expressed protein
D13	ind	12	13749121	LOC_Os12g24140	7.24846	13739443	13740402	N	cyclin-dependent kinase G-2, putative, expressed			Y
D13	ind	12	13749121	LOC_Os12g24150	1.076	13746447	13746875	N	expressed protein
D13	ind	12	13749121	LOC_Os12g24200	1.14791	13791322	13794503	Y	retrotransposon protein, putative, unclassified, expressed
D13	ind	12	13749121	LOC_Os12g24240	0.791322	13812070	13815456	N	expressed protein
D13	ind	12	13749121	LOC_Os12g24260	1.70598	13832921	13841204	Y	transposon protein, putative, CACTA, En/Spm sub-class, expressed
D13	ind	12	13749121	LOC_Os12g24270	0.422815	13842667	13843008	N	expressed protein
D13	ind	12	13749121	LOC_Os12g24290	1.27267	13855314	13857469	Y	retrotransposon protein, putative, unclassified, expressed
D13	ind	12	13749121	LOC_Os12g24300	0.786128	13860615	13863398	Y	retrotransposon protein, putative, unclassified, expressed
D13	ind	12	13749121	LOC_Os12g24310	3.28517	13875181	13876219	N	expressed protein
D13	ind	12	13749121	LOC_Os12g24320	1.95429	13879143	13881525	N	ATPase 3, putative, expressed
D13	ind	12	13749121	LOC_Os12g24340	1.14506	13890999	13891671	Y	retrotransposon protein, putative, unclassified, expressed
D13	ind	12	13749121	LOC_Os12g24350	0.811504	13892329	13892924	Y	retrotransposon, putative, centromere-specific
D13	ind	12	13749121	LOC_Os12g24364	2.26114	13895327	13901984	Y	retrotransposon protein, putative, Ty3-gypsy subclass, expressed
D13	ind	12	13749121	LOC_Os12g24390	2.44705	13913932	13915732	Y	retrotransposon protein, putative, unclassified, expressed	hair		Y
D13	ind	12	13749121	LOC_Os12g24400	2.02081	13917411	13920570	Y	transposon protein, putative, unclassified, expressed			Y
D13	ind	12	13749121	LOC_Os12g24430	2.0807	13938795	13941761	Y	retrotransposon protein, putative, Ty3-gypsy subclass, expressed
D13	ind	12	13749121	LOC_Os12g24450	0.929869	13950148	13956276	Y	retrotransposon protein, putative, unclassified, expressed
D13	ind	12	13749121	LOC_Os12g24460	0.842399	13967473	13968425	N	expressed protein
D13	ind	12	13749121	LOC_Os12g24480	0.369995	13977581	13979961	N	expressed protein			Y
D13	ind	12	13749121	LOC_Os12g24490	0.358158	13981991	13982915	N	zinc finger, C3HC4 type domain containing protein, expressed	both	Y
D13	ind	12	13749121	LOC_Os12g24510	0.767394	13991594	13995223	Y	retrotransposon protein, putative, unclassified, expressed
D13	ind	12	13749121	LOC_Os12g24580	0.443501	14054531	14057142	N	Lg106, putative, expressed	both
D13	ind	12	13749121	LOC_Os12g24590	0.706271	14065242	14065489	N	hypothetical protein
D13	ind	12	13749121	LOC_Os12g24600	0.54531	14072113	14077414	Y	retrotransposon protein, putative, unclassified, expressed
D13	ind	12	13749121	LOC_Os12g24610	0.928765	14079278	14084899	Y	retrotransposon protein, putative, unclassified, expressed
D14	ALL/JAPONICA	12	27218429	LOC_Os12g43660	2.78139	27122486	27126252	N	receptor-like protein kinase HAIKU2 precursor, putative, expressed
D14	ALL/JAPONICA	12	27218429	LOC_Os12g43730	1.74738	27162465	27167702	N	expressed protein
D14	ALL/JAPONICA	12	27218429	LOC_Os12g43750	7.49467	27172837	27173910	N	expressed protein	both		Y
D14	ALL/JAPONICA	12	27218429	LOC_Os12g43770	1.4835	27188082	27189470	N	OsFBX465 - F-box domain containing protein, expressed
D14	ALL/JAPONICA	12	27218429	LOC_Os12g43820	0.482324	27209257	27209705	N	GCRP5 - Glycine and cysteine rich family protein precursor, expressed			Y
D14	ALL/JAPONICA	12	27218429	LOC_Os12g43850	7.70187	27220381	27225337	Y	retrotransposon protein, putative, unclassified, expressed
D14	ALL/JAPONICA	12	27218429	LOC_Os12g43870	5.77301	27239013	27239339	N	expressed protein	cell
D14	ALL/JAPONICA	12	27218429	LOC_Os12g43880	3.04052	27243660	27246147	N	DNA binding protein, putative, expressed	cell
D14	ALL/JAPONICA	12	27218429	LOC_Os12g43900	3.34171	27252601	27256642	Y	retrotransposon protein, putative, LINE subclass, expressed
D14	ALL/JAPONICA	12	27218429	LOC_Os12g43910	1.59929	27257277	27258506	Y	retrotransposon protein, putative, LINE subclass, expressed
D14	ALL/JAPONICA	12	27218429	LOC_Os12g43930	0.452921	27263719	27265922	N	zinc finger, C3HC4 type domain containing protein, expressed	both
D14	ALL/JAPONICA	12	27218429	LOC_Os12g43940	1.06665	27266477	27271441	N	ankyrin repeat domain-containing protein, putative, expressed			Y
D14	ALL/JAPONICA	12	27218429	LOC_Os12g44040	0.385552	27313227	27316327	Y	transposon protein, putative, unclassified, expressed
D2	ALL	1	18637547	LOC_Os01g33500	0.415526	18441520	18441726	N	6-phosphogluconate dehydrogenase NAD-binding domain-containing protein, putative
D2	ALL	1	18637547	LOC_Os01g33510	0.449496	18444415	18444971	N	expressed protein
D2	ALL	1	18637547	LOC_Os01g33514	0.668354	18446990	18448953	N	expressed protein	both
D2	ALL	1	18637547	LOC_Os01g33530	0.570045	18455923	18458157	N	expressed protein			Y
D2	ALL	1	18637547	LOC_Os01g33550	0.709081	18464307	18464833	N	MEGL19 - Maternally expressed gene MEG family protein precursor, putative, expressed
D2	ALL	1	18637547	LOC_Os01g33560	2.43581	18471937	18472722	Y	retrotransposon protein, putative, unclassified, expressed
D2	ALL	1	18637547	LOC_Os01g33580	1.46391	18482118	18483575	Y	retrotransposon, putative, centromere-specific
D2	ALL	1	18637547	LOC_Os01g33590	1.92271	18485228	18488278	Y	transposon protein, putative, CACTA, En/Spm sub-class, expressed
D2	ALL	1	18637547	LOC_Os01g33609	1.53385	18496757	18500415	Y	transposon protein, putative, CACTA, En/Spm sub-class, expressed			Y
D2	ALL	1	18637547	LOC_Os01g33650	5.58667	18520580	18522052	N	expressed protein
D2	ALL	1	18637547	LOC_Os01g33670	5.14268	18530424	18530992	N	expressed protein
D2	ALL	1	18637547	LOC_Os01g33710	6.32574	18555703	18556813	N	expressed protein			Y
D2	ALL	1	18637547	LOC_Os01g33720	0.690905	18559025	18559598	N	hypothetical protein
D2	ALL	1	18637547	LOC_Os01g33750	10.3841	18574142	18579847	Y	retrotransposon protein, putative, unclassified, expressed
D2	ALL	1	18637547	LOC_Os01g33760	0.522019	18582023	18583239	N	expressed protein
D2	ALL	1	18637547	LOC_Os01g33762	2.93037	18585545	18587695	N	expressed protein
D2	ALL	1	18637547	LOC_Os01g33784	9.62423	18595126	18597589	N	lipase family protein, putative, expressed	both
D2	ALL	1	18637547	LOC_Os01g33800	11.782	18600976	18611575	N	heat shock protein DnaJ, putative, expressed	both
D2	ALL	1	18637547	LOC_Os01g33810	9.16436	18613744	18616560	N	disease resistance protein RPM1, putative, expressed
D2	ALL	1	18637547	LOC_Os01g33820	9.5347	18617450	18617898	N	expressed protein
D2	ALL	1	18637547	LOC_Os01g33840	12.5433	18622231	18624007	N	heat shock protein binding protein, putative, expressed			Y
D2	ALL	1	18637547	LOC_Os01g33869	13.354	18626121	18641762	N	expressed protein
D2	ALL	1	18637547	LOC_Os01g33900	1.42618	18650021	18650251	N	expressed protein
D2	ALL	1	18637547	LOC_Os01g33910	0.5846	18652227	18652931	N	expressed protein
D2	ALL	1	18637547	LOC_Os01g33930	0.560692	18659094	18665469	N	expressed protein			Y
D2	ALL	1	18637547	LOC_Os01g33950	0.700244	18671229	18675674	N	expressed protein			Y
D2	ALL	1	18637547	LOC_Os01g33990	1.58038	18703457	18706462	Y	transposon protein, putative, CACTA, En/Spm sub-class, expressed
D2	ALL	1	18637547	LOC_Os01g34000	1.16051	18710781	18711770	N	conserved hypothetical protein
D2	ALL	1	18637547	LOC_Os01g34010	0.538175	18719946	18723104	N	expressed protein	cell		Y
D2	ALL	1	18637547	LOC_Os01g34020	0.342079	18727926	18728147	Y	retrotransposon protein, putative, unclassified, expressed	cell
D2	ALL	1	18637547	LOC_Os01g34030	1.09628	18731218	18735156	Y	retrotransposon protein, putative, unclassified, expressed
D2	ALL	1	18637547	LOC_Os01g34050	1.10145	18749285	18750480	N	expressed protein
D2	ALL	1	18637547	LOC_Os01g34060	0.774729	18755268	18756900	N	MYB family transcription factor, putative, expressed
D2	ALL	1	18637547	LOC_Os01g34080	1.52759	18763270	18774476	N	armadillo/beta-catenin-like repeat family protein, expressed	cell		Y
D2	ALL	1	18637547	LOC_Os01g34100	1.54203	18780600	18781392	N	expressed protein			Y
D2	ALL	1	18637547	LOC_Os01g34110	2.06539	18782270	18782566	N	expressed protein			Y
D2	ALL	1	18637547	LOC_Os01g34120	1.44671	18791730	18792035	N	expressed protein			Y
D3	ind	1	41918233	LOC_Os01g71640	0.812012	41524511	41525453	N	expressed protein			Y
D3	ind	1	41918233	LOC_Os01g71650	1.14104	41525723	41526415	N	glycosyl hydrolases family 17, putative, expressed
D3	ind	1	41918233	LOC_Os01g71780	0.685925	41582224	41583944	N	WD domain, G-beta repeat domain containing protein, expressed	cell
D3	ind	1	41918233	LOC_Os01g71790	0.661082	41584367	41585318	N	NAM, putative, expressed	both		Y
D3	ind	1	41918233	LOC_Os01g71800	0.610116	41585905	41587063	N	lecithin cholesterol acyltransferase, putative, expressed			Y
D3	ind	1	41918233	LOC_Os01g71830	0.520143	41603297	41604680	N	glycosyl hydrolases family 17, putative, expressed	both	Y
D3	ind	1	41918233	LOC_Os01g71840	0.73382	41605691	41621122	Y	retrotransposon protein, putative, unclassified, expressed
D3	ind	1	41918233	LOC_Os01g71860	0.682256	41629299	41631914	N	glycosyl hydrolases family 17, putative, expressed	cell
D3	ind	1	41918233	LOC_Os01g71880	0.491055	41641502	41642965	Y	transposon protein, putative, unclassified
D3	ind	1	41918233	LOC_Os01g71890	0.324998	41650971	41660060	Y	transposon protein, putative, unclassified, expressed
D3	ind	1	41918233	LOC_Os01g71900	0.489198	41660427	41662853	Y	transposon protein, putative, CACTA, En/Spm sub-class
D3	ind	1	41918233	LOC_Os01g71910	0.378546	41665416	41669098	Y	transposon protein, putative, CACTA, En/Spm sub-class, expressed			Y
D3	ind	1	41918233	LOC_Os01g71940	0.791283	41681917	41684377	Y	retrotransposon protein, putative, unclassified
D3	ind	1	41918233	LOC_Os01g71960	0.811343	41691174	41698706	N	endonuclease, putative, expressed			Y
D3	ind	1	41918233	LOC_Os01g71970	0.560633	41711881	41713811	N	GRAS family transcription factor containing protein, expressed	both
D3	ind	1	41918233	LOC_Os01g71980	0.799122	41716009	41719018	N	rho-GTPase-activating protein-like, putative, expressed	both
D3	ind	1	41918233	LOC_Os01g72080	0.437777	41818279	41819489	N	calmodulin-like protein 1, putative, expressed	both
D3	ind	1	41918233	LOC_Os01g72120	0.86151	41839949	41841440	N	glutathione S-transferase, putative, expressed	both		Y
D3	ind	1	41918233	LOC_Os01g72130	0.95628	41841760	41842549	N	glutathione S-transferase, putative, expressed	both
D3	ind	1	41918233	LOC_Os01g72140	0.810882	41844009	41845691	N	glutathione S-transferase, putative, expressed			Y
D3	ind	1	41918233	LOC_Os01g72150	0.776003	41846413	41847370	N	glutathione S-transferase, putative, expressed	both	Y	Y
D3	ind	1	41918233	LOC_Os01g72160	0.891964	41847705	41849080	N	glutathione S-transferase, putative, expressed	both	Y
D3	ind	1	41918233	LOC_Os01g72170	0.969792	41853850	41854883	N	glutathione S-transferase, putative, expressed	both
D3	ind	1	41918233	LOC_Os01g72190	0.966685	41861562	41863695	N	expressed protein
D3	ind	1	41918233	LOC_Os01g72210	0.886925	41869930	41874402	N	early-responsive to dehydration protein-related, putative, expressed
D3	ind	1	41918233	LOC_Os01g72230	0.915293	41882488	41886410	N	stromal membrane-associated protein, putative, expressed	both
D3	ind	1	41918233	LOC_Os01g72240	0.954315	41887067	41890850	N	uridine 5-monophosphate synthase, putative, expressed	cell		Y
D3	ind	1	41918233	LOC_Os01g72250	1.01068	41892678	41896242	N	uridine 5-monophosphate synthase, putative, expressed
D3	ind	1	41918233	LOC_Os01g72290	0.738908	41914686	41915936	N	expressed protein
D3	ind	1	41918233	LOC_Os01g72300	0.864845	41917699	41919129	N	Cupin domain containing protein, expressed
D3	ind	1	41918233	LOC_Os01g72310	0.727392	41919630	41925302	Y	OsFBO7 - F-box and other domain containing protein, expressed	cell		Y
D3	ind	1	41918233	LOC_Os01g72330	0.568272	41948952	41952388	N	OsRR4 type-A response regulator, expressed	both
D3	ind	1	41918233	LOC_Os01g72340	0.357532	41954633	41962787	N	beta-galactosidase, putative, expressed	both
D3	ind	1	41918233	LOC_Os01g72350	0.452858	41964126	41970144	N	amidohydrolase, putative, expressed	both
D3	ind	1	41918233	LOC_Os01g72360	1.15598	41971985	41973023	N	expressed protein	cell
D3	ind	1	41918233	LOC_Os01g72380	1.14667	41982116	41985044	N	expressed protein
D3	ind	1	41918233	LOC_Os01g72410	0.604616	41997451	42000861	N	Leucine Rich Repeat family protein, expressed			Y
D3	ind	1	41918233	LOC_Os01g72450	0.69854	42012737	42013581	N	DNA binding protein, putative, expressed
D3	ind	1	41918233	LOC_Os01g72460	0.647454	42018059	42019514	N	NADPH quinone oxidoreductase, putative, expressed	cell		Y
D3	ind	1	41918233	LOC_Os01g72480	0.869006	42025672	42027986	N	zinc finger, C3HC4 type domain containing protein, expressed	both
D3	ind	1	41918233	LOC_Os01g72500	0.614442	42041126	42042913	Y	retrotransposon protein, putative, unclassified, expressed
D3	ind	1	41918233	LOC_Os01g72550	0.567404	42080116	42080556	N	OsCML19 - Calmodulin-related calcium sensor protein, expressed
D3	ind	1	41918233	LOC_Os01g72560	0.401067	42081066	42085042	N	expressed protein
D3	ind	1	41918233	LOC_Os01g72570	0.454135	42086475	42095890	N	expressed protein	both		Y
D3	ind	1	41918233	LOC_Os01g72630	0.319647	42138649	42143038	N	expressed protein
D3	ind	1	41918233	LOC_Os01g72650	0.564759	42149710	42156852	N	RNA recognition motif containing protein, putative, expressed
D3	ind	1	41918233	LOC_Os01g72660	0.639559	42160803	42161279	N	expressed protein
D3	ind	1	41918233	LOC_Os01g72680	0.30556	42169412	42172204	N	disease resistance protein RPS2, putative, expressed
D3	ind	1	41918233	LOC_Os01g72690	0.313811	42177832	42183727	N	NAD kinase, putative, expressed	both
D3	ind	1	41918233	LOC_Os01g72700	0.418585	42184240	42187695	N	expressed protein	cell
D3	ind	1	41918233	LOC_Os01g72710	0.303974	42190284	42194070	N	expressed protein	both		Y
D3	ind	1	41918233	LOC_Os01g72720	0.503458	42199107	42200332	N	expressed protein			Y
D3	ind	1	41918233	LOC_Os01g72730	0.496339	42202447	42203895	N	cytoome P450, putative, expressed
D3	ind	1	41918233	LOC_Os01g72740	0.713401	42206304	42208513	N	cytoome P450, putative, expressed	hair		Y
D3	ind	1	41918233	LOC_Os01g72760	0.310986	42211882	42213692	N	cytoome P450, putative, expressed
D3	ind	1	41918233	LOC_Os01g72780	0.684875	42216976	42228070	N	expressed protein			Y
D3	ind	1	41918233	LOC_Os01g72790	0.494529	42229506	42232641	N	cyclin-dependent kinase, putative, expressed	both
D3	ind	1	41918233	LOC_Os01g72810	0.598103	42238811	42240567	N	secreted glycoprotein, putative, expressed	cell
D3	ind	1	41918233	LOC_Os01g72820	0.748979	42240837	42245248	N	CRS1/YhbY domain containing protein, putative, expressed	both		Y
D3	ind	1	41918233	LOC_Os01g72834	0.504278	42247696	42255403	N	RNA recognition motif containing protein, putative, expressed	both		Y
D3	ind	1	41918233	LOC_Os01g72860	0.32204	42260295	42264942	N	MAC/Perforin domain containing protein, putative, expressed	both
D3	ind	1	41918233	LOC_Os01g72880	0.3032	42268880	42274913	N	DNA mismatch repair protein Mlh1, putative, expressed
D3	ind	1	41918233	LOC_Os01g72890	0.304306	42275543	42280567	Y	transposon protein, putative, CACTA, En/Spm sub-class, expressed	both
D3	ind	1	41918233	LOC_Os01g72910	0.361824	42282832	42283632	N	abscisic stress-ripening, putative, expressed	cell
D3	ind	1	41918233	LOC_Os01g72930	0.64735	42297255	42300253	N	pentatricopeptide, putative, expressed			Y
D3	ind	1	41918233	LOC_Os01g72950	0.592651	42312149	42313577	N	expressed protein
D3	ind	1	41918233	LOC_Os01g72960	0.868784	42315264	42317679	N	expressed protein	both
D3	ind	1	41918233	LOC_Os01g72970	1.04178	42325823	42329066	N	DUF630/DUF632 domains containing protein, putative, expressed	both
D3	ind	1	41918233	LOC_Os01g73024	1.41291	42369770	42370365	N	expressed protein	hair		Y
D3	ind	1	41918233	LOC_Os01g73040	0.48476	42377194	42381600	N	CBS domain-containing protein, putative, expressed	both	Y
D3	ind	1	41918233	LOC_Os01g73070	0.699714	42392184	42395736	N	expressed protein
D3	ind	1	41918233	LOC_Os01g73090	0.70489	42401748	42402302	N	expressed protein
D3	ind	1	41918233	LOC_Os01g73100	0.681337	42404442	42408443	Y	retrotransposon protein, putative, unclassified, expressed	cell
D3	ind	1	41918233	LOC_Os01g73110	0.651886	42411939	42413227	N	expressed protein			Y
D3	ind	1	41918233	LOC_Os01g73130	0.672357	42417816	42418739	N	vacuolar ATP synthase, putative, expressed
D3	ind	1	41918233	LOC_Os01g73170	0.648177	42429502	42432618	N	peroxidase precursor, putative, expressed	both		Y
D3	ind	1	41918233	LOC_Os01g73190	0.565948	42436589	42437820	N	peroxidase precursor, putative, expressed			Y
D3	ind	1	41918233	LOC_Os01g73200	0.307401	42441660	42442958	N	peroxidase precursor, putative, expressed	cell		Y
D3	ind	1	41918233	LOC_Os01g73220	0.39316	42446001	42447654	N	peroxidase precursor, putative, expressed
D3	ind	1	41918233	LOC_Os01g73234	0.39162	42451123	42454309	N	thioredoxin, putative, expressed	both
D3	ind	1	41918233	LOC_Os01g73240	0.375383	42456839	42457477	N	expressed protein			Y
D3	ind	1	41918233	LOC_Os01g73250	0.47478	42460555	42462334	N	abscisic stress-ripening, putative, expressed
D3	ind	1	41918233	LOC_Os01g73260	0.316889	42467067	42468282	N	hypothetical protein
D3	ind	1	41918233	LOC_Os01g73270	0.324175	42470327	42471850	N	expressed protein
D3	ind	1	41918233	LOC_Os01g73280	0.365565	42472609	42474070	N	expressed protein			Y
D3	ind	1	41918233	LOC_Os01g73320	0.611054	42497855	42503813	Y	retrotransposon protein, putative, Ty3-gypsy subclass, expressed
D3	ind	1	41918233	LOC_Os01g73344	0.60531	42511013	42517180	Y	retrotransposon protein, putative, Ty3-gypsy subclass
D3	ind	1	41918233	LOC_Os01g73400	0.372361	42537688	42537949	N	hypothetical protein
D3	ind	1	41918233	LOC_Os01g73410	0.531928	42541330	42547122	N	FYVE zinc finger domain containing protein, expressed	both		Y
D3	ind	1	41918233	LOC_Os01g73420	0.320432	42547599	42548991	N	mitochondrial carrier protein, putative, expressed	both
D3	ind	1	41918233	LOC_Os01g73440	0.857797	42559048	42559953	N	expressed protein
D3	ind	1	41918233	LOC_Os01g73450	0.309872	42562817	42566993	N	amino acid kinase, putative, expressed	hair		Y
D3	ind	1	41918233	LOC_Os01g73460	0.387257	42567843	42573082	N	ATXR, putative, expressed
D4	ind	5	1317103	LOC_Os05g02630	0.725631	919592	920499	N	lysine-rich arabinogalactan protein 19 precursor, putative, expressed
D4	ind	5	1317103	LOC_Os05g02640	0.538124	922037	926090	N	hydrolase, NUDIX family, domain containing protein, expressed	hair
D4	ind	5	1317103	LOC_Os05g02650	0.652466	926452	934291	N	expressed protein	both
D4	ind	5	1317103	LOC_Os05g02670	0.509218	940429	947009	N	kinesin motor domain containing protein, putative, expressed	both
D4	ind	5	1317103	LOC_Os05g02690	0.480506	956022	957051	N	sensitivity to red light reduced protein 1, putative, expressed
D4	ind	5	1317103	LOC_Os05g02710	1.46734	974024	975305	Y	retrotransposon protein, putative, unclassified, expressed
D4	ind	5	1317103	LOC_Os05g02730	1.22364	977812	978752	N	homeobox domain containing protein, expressed
D4	ind	5	1317103	LOC_Os05g02740	1.83681	986271	988521	N	expressed protein	both
D4	ind	5	1317103	LOC_Os05g02750	1.60042	989743	990588	N	ABC transporter, membrane-spanning/permease subunit, putative, expressed	both		Y
D4	ind	5	1317103	LOC_Os05g02810	1.59583	1010647	1012892	N	protein binding protein, putative, expressed
D4	ind	5	1317103	LOC_Os05g02840	2.24235	1025758	1027671	N	hypothetical protein
D4	ind	5	1317103	LOC_Os05g02850	5.6105	1030725	1033586	Y	retrotransposon protein, putative, unclassified, expressed
D4	ind	5	1317103	LOC_Os05g02890	3.50531	1050046	1052431	N	white-brown complex homolog protein 16, putative, expressed	both		Y
D4	ind	5	1317103	LOC_Os05g02900	0.715104	1060912	1061998	N	expressed protein
D4	ind	5	1317103	LOC_Os05g02920	0.488376	1069041	1069699	N	expressed protein			Y
D4	ind	5	1317103	LOC_Os05g02940	0.386323	1083905	1086167	N	calcium-transporting ATPase 2, endoplasmic reticulum-type, putative, expressed	both		Y
D4	ind	5	1317103	LOC_Os05g02950	3.5478	1092428	1097362	Y	retrotransposon protein, putative, unclassified, expressed
D4	ind	5	1317103	LOC_Os05g02970	3.66766	1103397	1105229	N	expressed protein			Y
D4	ind	5	1317103	LOC_Os05g02990	1.24741	1115773	1118062	N	expressed protein	both
D4	ind	5	1317103	LOC_Os05g03020	1.2536	1142027	1145752	N	ZOS5-03 - C2H2 zinc finger protein, expressed
D4	ind	5	1317103	LOC_Os05g03060	0.850431	1195078	1199241	N	expressed protein	cell
D4	ind	5	1317103	LOC_Os05g03080	2.59231	1204642	1213866	N	expressed protein			Y
D4	ind	5	1317103	LOC_Os05g03100	3.55786	1223963	1230057	N	HECT-domain domain containing protein, expressed
D4	ind	5	1317103	LOC_Os05g03120	2.38661	1240299	1245320	Y	retrotransposon protein, putative, unclassified, expressed
D4	ind	5	1317103	LOC_Os05g03140	3.73146	1254567	1258818	N	tetraspanin family protein, putative, expressed	both
D4	ind	5	1317103	LOC_Os05g03174	1.03247	1278891	1285604	N	glycosyltransferase family 43 protein, putative, expressed	both
D4	ind	5	1317103	LOC_Os05g03190	1.75447	1291418	1295542	N	IQ calmodulin-binding motif domain containing protein, expressed	both
D4	ind	5	1317103	LOC_Os05g03220	2.27039	1303753	1304982	Y	transposon protein, putative, unclassified
D4	ind	5	1317103	LOC_Os05g03230	3.63035	1306921	1308259	Y	retrotransposon protein, putative, Ty3-gypsy subclass, expressed
D4	ind	5	1317103	LOC_Os05g03240	2.94322	1310569	1311590	N	hypothetical protein			Y
D4	ind	5	1317103	LOC_Os05g03250	1.03815	1313948	1315939	Y	retrotransposon protein, putative, Ty3-gypsy subclass, expressed
D4	ind	5	1317103	LOC_Os05g03310	2.16876	1345299	1347506	N	expressed protein
D4	ind	5	1317103	LOC_Os05g03370	1.55606	1385090	1388666	Y	transposon protein, putative, unclassified, expressed
D4	ind	5	1317103	LOC_Os05g03380	1.56515	1396364	1396714	N	expressed protein			Y
D4	ind	5	1317103	LOC_Os05g03400	0.639654	1410124	1413235	N	expressed protein
D4	ind	5	1317103	LOC_Os05g03420	1.53135	1422142	1423914	N	expressed protein
D4	ind	5	1317103	LOC_Os05g03430	1.23525	1426929	1438465	N	ATSIZ1/SIZ1, putative, expressed	both		Y
D4	ind	5	1317103	LOC_Os05g03450	1.37369	1454720	1457320	N	lectin protein kinase family protein, putative, expressed
D4	ind	5	1317103	LOC_Os05g03460	2.66073	1461362	1463780	N	protein kinase, putative, expressed	cell
D4	ind	5	1317103	LOC_Os05g03490	2.60199	1475286	1477661	N	expressed protein	hair		Y
D4	ind	5	1317103	LOC_Os05g03510	3.33998	1484654	1485370	N	expressed protein			Y
D4	ind	5	1317103	LOC_Os05g03520	1.99006	1489795	1491039	N	expressed protein			Y
D4	ind	5	1317103	LOC_Os05g03530	0.766224	1493974	1496569	N	tetraspanin family protein, putative, expressed	cell
D4	ind	5	1317103	LOC_Os05g03560	0.466783	1511049	1511375	N	expressed protein
D4	ind	5	1317103	LOC_Os05g03574	0.938495	1515572	1520717	N	expressed protein	hair		Y
D4	ind	5	1317103	LOC_Os05g03600	0.87861	1523847	1529707	Y	retrotransposon protein, putative, unclassified, expressed
D4	ind	5	1317103	LOC_Os05g03610	0.307581	1535708	1541571	N	phospholipase C, putative, expressed	both		Y
D4	ind	5	1317103	LOC_Os05g03620	0.722462	1547433	1550163	N	TKL_IRAK_CR4L.4 - The CR4L subfamily has homology with Crinkly4, expressed	cell		Y
D4	ind	5	1317103	LOC_Os05g03630	0.388686	1553433	1557251	N	dnaJ domain containing protein, expressed	both		Y
D4	ind	5	1317103	LOC_Os05g03650	0.586106	1576191	1582531	Y	retrotransposon protein, putative, unclassified, expressed
D4	ind	5	1317103	LOC_Os05g03690	0.651798	1603231	1608940	Y	retrotransposon protein, putative, Ty3-gypsy subclass, expressed
D4	ind	5	1317103	LOC_Os05g03710	0.595455	1621441	1624351	Y	retrotransposon protein, putative, unclassified
D4	ind	5	1317103	LOC_Os05g03740	0.702235	1643448	1644746	N	transcription factor TF2, putative, expressed	cell
D4	ind	5	1317103	LOC_Os05g03750	0.754713	1652020	1654379	N	expressed protein
D4	ind	5	1317103	LOC_Os05g03760	0.798707	1662021	1664438	N	zinc finger family protein, putative, expressed	both
D4	ind	5	1317103	LOC_Os05g03790	0.521702	1682005	1682295	N	expressed protein
D4	ind	5	1317103	LOC_Os05g03800	0.911859	1686864	1693963	Y	transposon protein, putative, unclassified, expressed
D4	ind	5	1317103	LOC_Os05g03820	0.835205	1698506	1703160	N	glutamate--cysteine ligase, chloroplast precursor, putative, expressed	both		Y
D4	ind	5	1317103	LOC_Os05g03830	0.375707	1704955	1707109	N	aminotransferase, putative, expressed	both		Y
D4	ind	5	1317103	LOC_Os05g03850	1.04378	1716696	1716953	Y	retrotransposon protein, putative, unclassified
D4	ind	5	1317103	LOC_Os05g03860	0.611658	1717707	1719158	N	CPuORF3 - conserved peptide uORF-containing transcript, expressed	both
D4	ind	5	1317103	LOC_Os05g03865	0.694877	1718263	1718709	N	expressed protein
D4	ind	5	1317103	LOC_Os05g03870	0.743986	1720445	1721224	N	expressed protein
D4	ind	5	1317103	LOC_Os05g03900	0.877261	1743366	1745281	N	WRKY109, expressed
D4	ind	5	1317103	LOC_Os05g03920	0.372472	1752388	1755729	N	TKL_IRAK_DUF26-lf.3 - DUF26 kinases have homology to DUF26 containing loci, expressed	cell		Y
D4	ind	5	1317103	LOC_Os05g03930	0.912635	1758733	1759033	N	hypothetical protein
D4	ind	5	1317103	LOC_Os05g03934	0.640526	1761969	1762756	N	expressed protein	cell
D4	ind	5	1317103	LOC_Os05g03940	0.553418	1766683	1770956	Y	transposon protein, putative, CACTA, En/Spm sub-class, expressed
D4	ind	5	1317103	LOC_Os05g03960	0.424335	1782141	1782375	N	expressed protein	cell		Y
D4	ind	5	1317103	LOC_Os05g04000	0.315121	1795989	1797051	N	expressed protein	both		Y
D4	ind	5	1317103	LOC_Os05g04050	0.751132	1826416	1826643	N	hypothetical protein			Y
D4	ind	5	1317103	LOC_Os05g04100	0.417718	1842852	1843535	N	expressed protein
D4	ind	5	1317103	LOC_Os05g04130	0.431943	1849199	1849936	N	expressed protein
D4	ind	5	1317103	LOC_Os05g04150	0.555221	1859669	1863536	N	expressed protein	both		Y
D4	ind	5	1317103	LOC_Os05g04160	0.659594	1864582	1866495	N	pentatricopeptide containing protein, putative, expressed
D4	ind	5	1317103	LOC_Os05g04215	0.614551	1910342	1911364	N	expressed protein	cell		Y
D4	ind	5	1317103	LOC_Os05g04240	0.612144	1931890	1934198	N	GDSL-like lipase/acylhydrolase, putative, expressed
D4	ind	5	1317103	LOC_Os05g04260	0.617923	1939357	1942047	Y	retrotransposon protein, putative, unclassified, expressed
D4	ind	5	1317103	LOC_Os05g04310	0.817651	1957357	1957674	N	expressed protein
D4	ind	5	1317103	LOC_Os05g04330	0.415244	1965596	1973909	N	DNA methyltransferase protein, putative, expressed	both
D4	ind	5	1317103	LOC_Os05g04360	0.633623	1994243	1996903	N	protein phosphatase 2C, putative, expressed	both		Y
D4	ind	5	1317103	LOC_Os05g04380	0.514958	2010115	2015088	N	peroxidase precursor, putative, expressed	both		Y
D4	ind	5	1317103	LOC_Os05g04410	0.76448	2027782	2030203	N	peroxidase precursor, putative, expressed	both		Y
D4	ind	5	1317103	LOC_Os05g04420	0.794094	2032879	2038479	Y	retrotransposon protein, putative, Ty3-gypsy subclass, expressed
D4	ind	5	1317103	LOC_Os05g04440	0.486548	2044995	2046455	N	peroxidase precursor, putative, expressed	both
D4	ind	5	1317103	LOC_Os05g04450	0.494156	2050494	2052108	N	peroxidase precursor, putative, expressed	both	Y
D4	ind	5	1317103	LOC_Os05g04470	0.59332	2061827	2063397	N	peroxidase precursor, putative, expressed	cell
D4	ind	5	1317103	LOC_Os05g04490	0.39738	2073613	2075376	N	peroxidase precursor, putative, expressed	cell		Y
D4	ind	5	1317103	LOC_Os05g04500	0.705343	2080595	2082760	N	peroxidase precursor, putative, expressed	hair
D4	ind	5	1317103	LOC_Os05g04510	0.637782	2089032	2092342	N	S-adenosylmethionine synthetase, putative, expressed	both
D4	ind	5	1317103	LOC_Os05g04520	0.646089	2096011	2100428	N	protein kinase, putative, expressed	both		Y
D4	ind	5	1317103	LOC_Os05g04540	0.599592	2111253	2113007	N	expressed protein
D5	ALL	6	1510956	LOC_Os06g03160	0.463516	1180021	1182415	N	expressed protein
D5	ALL	6	1510956	LOC_Os06g03180	0.693833	1194478	1199548	N	expressed protein			Y
D5	ALL	6	1510956	LOC_Os06g03190	4.02308	1202922	1204811	Y	retrotransposon protein, putative, Ty3-gypsy subclass, expressed
D5	ALL	6	1510956	LOC_Os06g03210	0.763657	1209961	1210451	N	expressed protein
D5	ALL	6	1510956	LOC_Os06g03230	1.84371	1220784	1221326	N	hypothetical protein			Y
D5	ALL	6	1510956	LOC_Os06g03240	4.47319	1223060	1223644	N	expressed protein
D5	ALL	6	1510956	LOC_Os06g03250	0.571436	1230748	1241847	Y	retrotransposon protein, putative, Ty3-gypsy subclass, expressed
D5	ALL	6	1510956	LOC_Os06g03260	6.04907	1244909	1246303	Y	retrotransposon protein, putative, unclassified, expressed			Y
D5	ALL	6	1510956	LOC_Os06g03280	1.06672	1249544	1252354	Y	retrotransposon protein, putative, Ty3-gypsy subclass
D5	ALL	6	1510956	LOC_Os06g03300	3.31185	1256414	1258054	Y	retrotransposon protein, putative, unclassified
D5	ALL	6	1510956	LOC_Os06g03330	0.624212	1274170	1274692	N	hypothetical protein
D5	ALL	6	1510956	LOC_Os06g03340	0.522603	1276112	1279629	Y	retrotransposon protein, putative, Ty1-copia subclass, expressed
D5	ALL	6	1510956	LOC_Os06g03380	7.52014	1289047	1291621	N	expressed protein
D5	ALL	6	1510956	LOC_Os06g03390	8.51976	1292193	1292906	N	expressed protein
D5	ALL	6	1510956	LOC_Os06g03400	0.592561	1299184	1300107	Y	retrotransposon protein, putative, Ty3-gypsy subclass
D5	ALL	6	1510956	LOC_Os06g03430	1.74847	1315086	1315541	Y	retrotransposon protein, putative, Ty3-gypsy subclass, expressed
D5	ALL	6	1510956	LOC_Os06g03450	0.479809	1320617	1321494	Y	retrotransposon protein, putative, Ty3-gypsy subclass
D5	ALL	6	1510956	LOC_Os06g03460	0.479809	1321687	1322895	Y	retrotransposon protein, putative, Ty3-gypsy subclass, expressed
D5	ALL	6	1510956	LOC_Os06g03486	10.5111	1341456	1344547	N	expressed protein	both
D5	ALL	6	1510956	LOC_Os06g03514	10.0171	1354174	1359048	N	expressed protein	both		Y
D5	ALL	6	1510956	LOC_Os06g03520	4.10135	1361364	1362509	N	DUF581 domain containing protein, expressed	cell
D5	ALL	6	1510956	LOC_Os06g03530	2.82126	1362999	1367575	N	pentatricopeptide, putative, expressed			Y
D5	ALL	6	1510956	LOC_Os06g03550	2.60944	1370306	1370863	N	hypothetical protein
D5	ALL	6	1510956	LOC_Os06g03570	4.14296	1377416	1379454	N	pentatricopeptide, putative, expressed
D5	ALL	6	1510956	LOC_Os06g03580	2.41395	1383721	1386322	N	zinc RING finger protein, putative, expressed	both		Y
D5	ALL	6	1510956	LOC_Os06g03590	2.52444	1387980	1388504	Y	retrotransposon protein, putative, unclassified, expressed
D5	ALL	6	1510956	LOC_Os06g03620	0.525521	1401861	1402151	N	expressed protein			Y
D5	ALL	6	1510956	LOC_Os06g03640	0.369353	1414221	1416618	N	BAG domain containing protein, expressed	both
D5	ALL	6	1510956	LOC_Os06g03660	2.06735	1423797	1427678	N	peroxisomal biogenesis factor 11, putative, expressed	both
D5	ALL	6	1510956	LOC_Os06g03670	4.08458	1434731	1435857	N	dehydration-responsive element-binding protein, putative, expressed	cell
D5	ALL	6	1510956	LOC_Os06g03690	7.43894	1455383	1458725	N	RNA recognition motif containing protein, putative, expressed	both
D5	ALL	6	1510956	LOC_Os06g03700	3.58372	1459192	1464339	N	oligopeptide transporter, putative, expressed	hair		Y
D5	ALL	6	1510956	LOC_Os06g03720	3.24478	1470865	1472141	N	ribonucleoside-diphosphate reductase small chain, putative, expressed			Y
D5	ALL	6	1510956	LOC_Os06g03740	4.80882	1476239	1477236	N	folic acid binding protein, putative, expressed			Y
D5	ALL	6	1510956	LOC_Os06g03750	4.83997	1478931	1485780	N	dehydration response related protein, putative, expressed	hair
D5	ALL	6	1510956	LOC_Os06g03780	8.75677	1504211	1512122	N	NUC153 domain containing protein, expressed
D5	ALL	6	1510956	LOC_Os06g03790	9.31026	1512795	1516434	N	39S ribosomal protein L47, mitochondrial precursor, putative, expressed			Y
D5	ALL	6	1510956	LOC_Os06g03800	3.23296	1520743	1526081	N	pollen ankyrin, putative, expressed	hair
D5	ALL	6	1510956	LOC_Os06g03820	0.518437	1530110	1531686	N	expressed protein	cell
D5	ALL	6	1510956	LOC_Os06g03830	0.302249	1539028	1542212	N	retinol dehydrogenase, putative, expressed	hair		Y
D5	ALL	6	1510956	LOC_Os06g03860	0.358352	1554861	1561163	N	uncharacterized membrane protein, putative, expressed	both
D5	ALL	6	1510956	LOC_Os06g03890	0.355945	1565577	1566225	N	alpha-L-fucosidase 3 precursor, putative, expressed
D5	ALL	6	1510956	LOC_Os06g03900	0.428462	1572422	1574148	N	esterase precursor, putative, expressed			Y
D5	ALL	6	1510956	LOC_Os06g03920	0.424359	1580237	1581872	N	expressed protein			Y
D5	ALL	6	1510956	LOC_Os06g03940	0.348935	1588473	1596159	N	spastin, putative, expressed	both
D5	ALL	6	1510956	LOC_Os06g03970	0.328118	1605460	1612409	N	receptor-like protein kinase 5 precursor, putative, expressed
D5	ALL	6	1510956	LOC_Os06g03990	0.415317	1629717	1633629	N	aminotransferase, classes I and II, domain containing protein, expressed	both		Y
D5	ALL	6	1510956	LOC_Os06g04000	0.432538	1635096	1636029	N	peptidyl-prolyl cis-trans isomerase, putative, expressed	both
D5	ALL	6	1510956	LOC_Os06g04040	0.390475	1648595	1654300	N	WD domain, G-beta repeat domain containing protein, expressed
D5	ALL	6	1510956	LOC_Os06g04060	0.463788	1667929	1670634	N	expressed protein			Y
D5	ALL	6	1510956	LOC_Os06g04080	0.328501	1691885	1694140	N	glycosyl hydrolases family 17, putative, expressed
D5	ALL	6	1510956	LOC_Os06g04110	0.460444	1715408	1717221	Y	retrotransposon protein, putative, unclassified
D5	ALL	6	1510956	LOC_Os06g04120	0.353111	1723575	1725392	N	hypothetical protein			Y
D5	ALL	6	1510956	LOC_Os06g04195	1.91092	1761433	1762875	N	expressed protein
D5	ALL	6	1510956	LOC_Os06g04200	0.632902	1766194	1770656	N	starch synthase, putative, expressed			Y
D5	ALL	6	1510956	LOC_Os06g04210	0.5349	1776869	1777165	N	expressed protein	both		Y
D5	ALL	6	1510956	LOC_Os06g04220	0.497118	1780472	1781052	N	expressed protein	cell
D5	ALL	6	1510956	LOC_Os06g04230	1.09954	1784311	1784827	N	expressed protein	both		Y
D5	ALL	6	1510956	LOC_Os06g04250	0.960829	1789836	1791394	N	phosphate-induced protein 1 conserved region domain containing protein, expressed			Y
D6	ind	7	21265456	LOC_Os07g35260	1.62049	21104509	21110008	N	TKL_IRAK_DUF26-lc.9 - DUF26 kinases have homology to DUF26 containing loci, expressed
D6	ind	7	21265456	LOC_Os07g35280	0.45875	21116319	21121002	N	TKL_IRAK_DUF26-lc.1 - DUF26 kinases have homology to DUF26 containing loci, expressed	cell
D6	ind	7	21265456	LOC_Os07g35290	0.30823	21121293	21125295	N	TKL_IRAK_DUF26-lc.10 - DUF26 kinases have homology to DUF26 containing loci, expressed	both
D6	ind	7	21265456	LOC_Os07g35300	0.345687	21128612	21132530	N	TKL_IRAK_DUF26-lc.11 - DUF26 kinases have homology to DUF26 containing loci, expressed	cell
D6	ind	7	21265456	LOC_Os07g35330	0.566532	21140941	21144309	N	TKL_IRAK_DUF26-lc.13 - DUF26 kinases have homology to DUF26 containing loci, expressed	cell	Y	Y
D6	ind	7	21265456	LOC_Os07g35340	0.935728	21146479	21149745	N	TKL_IRAK_DUF26-lc.14 - DUF26 kinases have homology to DUF26 containing loci, expressed	cell	Y	Y
D6	ind	7	21265456	LOC_Os07g35360	2.00064	21154085	21154654	N	expressed protein
D6	ind	7	21265456	LOC_Os07g35390	0.320358	21167221	21170686	N	TKL_IRAK_DUF26-lc.17 - DUF26 kinases have homology to DUF26 containing loci, expressed	both		Y
D6	ind	7	21265456	LOC_Os07g35410	0.590181	21175052	21178563	N	TKL_IRAK_DUF26-lc.18 - DUF26 kinases have homology to DUF26 containing loci, expressed	hair
D6	ind	7	21265456	LOC_Os07g35420	1.14717	21181946	21182480	Y	transposon protein, putative, unclassified
D6	ind	7	21265456	LOC_Os07g35440	0.403968	21193191	21198032	Y	retrotransposon protein, putative, unclassified
D6	ind	7	21265456	LOC_Os07g35530	2.47406	21261787	21264263	N	expressed protein			Y
D6	ind	7	21265456	LOC_Os07g35540	4.13762	21265833	21269391	N	TKL_IRAK_DUF26-lc.19 - DUF26 kinases have homology to DUF26 containing loci, expressed
D6	ind	7	21265456	LOC_Os07g35660	0.760017	21359653	21366555	N	TKL_IRAK_DUF26-lc.21 - DUF26 kinases have homology to DUF26 containing loci, expressed
D6	ind	7	21265456	LOC_Os07g35690	0.973588	21378090	21381229	N	TKL_IRAK_DUF26-lc.3 - DUF26 kinases have homology to DUF26 containing loci, expressed	cell
D6	ind	7	21265456	LOC_Os07g35710	0.599661	21388674	21390277	Y	transposon protein, putative, unclassified, expressed
D6	ind	7	21265456	LOC_Os07g35800	0.942765	21438147	21440196	N	hypothetical protein			Y
D6	ind	7	21265456	LOC_Os07g35840	1.43619	21457303	21460283	Y	transposon protein, putative, CACTA, En/Spm sub-class, expressed
D6	ind	7	21265456	LOC_Os07g35860	0.474462	21465220	21466378	N	plastocyanin-like domain containing protein, putative, expressed	both	Y	Y
D7	ALL/JAPONICA	7	23063298	LOC_Os07g38190	1.0486	22909656	22910396	N	expressed protein
D7	ALL/JAPONICA	7	23063298	LOC_Os07g38220	1.34594	22920993	22922478	N	expressed protein			Y
D7	ALL/JAPONICA	7	23063298	LOC_Os07g38240	2.00063	22930763	22933283	N	ZOS7-05 - C2H2 zinc finger protein, expressed	both
D7	ALL/JAPONICA	7	23063298	LOC_Os07g38250	1.6553	22935622	22937613	N	expressed protein			Y
D7	ALL/JAPONICA	7	23063298	LOC_Os07g38300	4.38113	23003380	23008497	N	ribosome recycling factor, putative, expressed	hair		Y
D7	ALL/JAPONICA	7	23063298	LOC_Os07g38410	10.2496	23086434	23088524	N	YABBY domain containing protein, putative, expressed
D7	ALL/JAPONICA	7	23063298	LOC_Os07g38430	7.0205	23091890	23094460	N	WD domain, G-beta repeat domain containing protein, expressed	both		Y
D7	ALL/JAPONICA	7	23063298	LOC_Os07g38440	8.80239	23098564	23100449	N	uncharacterized 50.6 kDa protein in the 5region of gyrA and gyrB, putative, expressed	hair
D7	ALL/JAPONICA	7	23063298	LOC_Os07g38460	8.40044	23106246	23108163	N	expressed protein			Y
D7	ALL/JAPONICA	7	23063298	LOC_Os07g38470	7.13811	23110468	23110791	N	expressed protein	both
D7	ALL/JAPONICA	7	23063298	LOC_Os07g38480	2.81541	23112171	23113922	N	expressed protein
D7	ALL/JAPONICA	7	23063298	LOC_Os07g38490	2.97568	23115846	23119820	N	GDP-fucose protein-O-fucosyltransferase 2, putative, expressed	both		Y
D7	ALL/JAPONICA	7	23063298	LOC_Os07g38500	2.49021	23132991	23138961	Y	retrotransposon protein, putative, unclassified, expressed
D7	ALL/JAPONICA	7	23063298	LOC_Os07g38530	0.934955	23145979	23149609	N	STE_PAK_Ste20_Slob_Wnk.4 - STE kinases include homologs to sterile 7, sterile 11 and sterile 20 from yeast, expressed	both
D7	ALL/JAPONICA	7	23063298	LOC_Os07g38540	1.8493	23153184	23154093	N	40S ribosomal protein S13, putative, expressed	both
D7	ALL/JAPONICA	7	23063298	LOC_Os07g38550	0.708642	23155123	23157347	N	expressed protein
D7	ALL/JAPONICA	7	23063298	LOC_Os07g38560	0.399108	23160353	23164553	N	adenylyl-sulfate kinase, putative, expressed	both
D7	ALL/JAPONICA	7	23063298	LOC_Os07g38570	0.867555	23165680	23166397	N	expressed protein	both		Y
D7	ALL/JAPONICA	7	23063298	LOC_Os07g38580	1.48458	23169754	23173692	N	zinc finger family protein, putative, expressed	both
D7	ALL/JAPONICA	7	23063298	LOC_Os07g38590	0.417026	23178216	23182807	N	carboxyl-terminal peptidase, putative, expressed	cell		Y
D7	ALL/JAPONICA	7	23063298	LOC_Os07g38630	0.49668	23202826	23203312	N	expressed protein	both
D7	ALL/JAPONICA	7	23063298	LOC_Os07g38650	0.695108	23213607	23213939	N	ubiquitin-like protein SMT3, putative, expressed	cell
D7	ALL/JAPONICA	7	23063298	LOC_Os07g38660	0.424054	23214599	23214991	N	ubiquitin-like protein SMT3, putative, expressed
D7	ALL/JAPONICA	7	23063298	LOC_Os07g38664	0.375322	23217095	23220951	N	expressed protein	both
D7	ALL/JAPONICA	7	23063298	LOC_Os07g38670	0.458939	23223115	23223807	N	hypothetical protein			Y
D7	ALL/JAPONICA	7	23063298	LOC_Os07g38690	0.673842	23227384	23227979	N	ubiquitin-like protein SMT3, putative, expressed
D7	ALL/JAPONICA	7	23063298	LOC_Os07g38700	0.563464	23228322	23229305	N	expressed protein
D7	ALL/JAPONICA	7	23063298	LOC_Os07g38710	0.623983	23233744	23234741	N	expressed protein
D7	ALL/JAPONICA	7	23063298	LOC_Os07g38730	0.808954	23243793	23247242	N	tubulin/FtsZ domain containing protein, putative, expressed	both
D7	ALL/JAPONICA	7	23063298	LOC_Os07g38830	1.84476	23293331	23296804	N	hydrolase, alpha/beta fold family domain containing protein, expressed
D8	ind	8	19789873	LOC_Os08g31720	0.353712	19655355	19656028	N	zinc finger, C3HC4 type domain containing protein, expressed			Y
D8	ind	8	19789873	LOC_Os08g31730	0.480948	19662519	19663097	N	expressed protein
D8	ind	8	19789873	LOC_Os08g31760	1.02846	19683136	19685260	N	expressed protein	cell		Y
D8	ind	8	19789873	LOC_Os08g31769	1.79319	19693446	19698092	N	expressed protein			Y
D8	ind	8	19789873	LOC_Os08g31814	1.79386	19730432	19732602	N	OsAPRL4 adenosine 5'-phosphosulfate reductase-like OsAPRL4, expressed	both		Y
D8	ind	8	19789873	LOC_Os08g31850	1.56144	19745526	19747077	N	expressed protein	both		Y
D8	ind	8	19789873	LOC_Os08g31930	1.27008	19796449	19801162	N	BRCA1 C Terminus domain containing protein, expressed
D8	ind	8	19789873	LOC_Os08g31940	1.13222	19804132	19808804	N	expressed protein	both
D8	ind	8	19789873	LOC_Os08g31960	1.62674	19823381	19826388	N	expressed protein
D8	ind	8	19789873	LOC_Os08g31970	2.09688	19826775	19829675	N	NHL repeat-containing protein, putative, expressed	both
D8	ind	8	19789873	LOC_Os08g32000	1.16946	19852088	19852354	N	expressed protein
D8	ind	8	19789873	LOC_Os08g32020	1.11889	19862754	19865795	Y	retrotransposon protein, putative, unclassified, expressed			Y
D8	ind	8	19789873	LOC_Os08g32060	1.61155	19875266	19877699	N	spotted leaf 11, putative, expressed	both
D8	ind	8	19789873	LOC_Os08g32110	0.49786	19920535	19923374	N	expressed protein			Y
D9	trj	8	24870099	LOC_Os08g38710	0.54552	24475146	24479529	N	uncharacterized glycosyltransferase, putative, expressed	both
D9	trj	8	24870099	LOC_Os08g38720	0.30129	24482352	24486058	N	cytoome c oxidase assembly protein COX15, putative, expressed	both		Y
D9	trj	8	24870099	LOC_Os08g38740	0.382421	24495188	24499079	N	glycosyl transferase 8 domain containing protein, putative, expressed
D9	trj	8	24870099	LOC_Os08g38750	0.534589	24500518	24500967	N	ECAGL5 - ECA1 gametogenesis related family protein precursor, putative, expressed			Y
D9	trj	8	24870099	LOC_Os08g38760	0.510492	24503950	24514961	N	expressed protein
D9	trj	8	24870099	LOC_Os08g38780	0.687327	24517598	24518572	N	core histone H2A/H2B/H3/H4, putative, expressed	both		Y
D9	trj	8	24870099	LOC_Os08g38800	0.434793	24524561	24529130	Y	retrotransposon protein, putative, unclassified, expressed
D9	trj	8	24870099	LOC_Os08g38810	0.613713	24533261	24534938	N	BURP domain containing protein, expressed
D9	trj	8	24870099	LOC_Os08g38830	0.780729	24542849	24545131	N	expressed protein
D9	trj	8	24870099	LOC_Os08g38840	0.389883	24548016	24550344	N	expressed protein
D9	trj	8	24870099	LOC_Os08g38850	0.824976	24561491	24566089	N	phosphatidylinositol transfer, putative, expressed	both		Y
D9	trj	8	24870099	LOC_Os08g38870	0.88706	24568485	24568748	N	expressed protein
D9	trj	8	24870099	LOC_Os08g38880	0.566049	24575562	24579358	N	WD-40 repeat family protein, putative, expressed	both
D9	trj	8	24870099	LOC_Os08g38950	7.10907	24613255	24613587	N	expressed protein			Y
D9	trj	8	24870099	LOC_Os08g38970	9.35387	24633408	24637194	N	transmembrane receptor, putative, expressed			Y
D9	trj	8	24870099	LOC_Os08g38980	5.09976	24639010	24645617	N	chloride transporter, chloride channel family, putative, expressed	both		Y
D9	trj	8	24870099	LOC_Os08g39000	4.54721	24657076	24658340	N	expressed protein
D9	trj	8	24870099	LOC_Os08g39010	7.12114	24659791	24660742	N	expressed protein			Y
D9	trj	8	24870099	LOC_Os08g39030	2.08784	24665830	24668437	N	expressed protein			Y
D9	trj	8	24870099	LOC_Os08g39040	3.57165	24669314	24671276	N	expressed protein
D9	trj	8	24870099	LOC_Os08g39050	3.1873	24673130	24676744	N	pentatricopeptide, putative, expressed			Y
D9	trj	8	24870099	LOC_Os08g39060	2.19956	24677583	24680367	N	F-box protein At-B, putative, expressed	both
D9	trj	8	24870099	LOC_Os08g39080	3.698	24685246	24694534	N	tetratricopeptide repeat domain containing protein, expressed	both		Y
D9	trj	8	24870099	LOC_Os08g39120	3.57007	24712425	24715665	N	expressed protein	hair		Y
D9	trj	8	24870099	LOC_Os08g39130	3.17687	24716313	24718310	N	pentatricopeptide, putative, expressed
D9	trj	8	24870099	LOC_Os08g39150	2.01004	24726945	24731223	N	expressed protein	both
D9	trj	8	24870099	LOC_Os08g39160	2.98104	24731592	24734103	N	formyl transferase, putative, expressed
D9	trj	8	24870099	LOC_Os08g39190	3.46153	24762317	24763207	N	expressed protein			Y
D9	trj	8	24870099	LOC_Os08g39220	3.38561	24772961	24775745	N	OsWAK75 - OsWAK receptor-like protein kinase, expressed
D9	trj	8	24870099	LOC_Os08g39240	2.20146	24780310	24786090	N	OsWAK76 - OsWAK receptor-like cytoplasmic kinase OsWAK-RLCK, expressed			Y
D9	trj	8	24870099	LOC_Os08g39260	10.1784	24813019	24814164	Y	transposon protein, putative, CACTA, En/Spm sub-class, expressed
D9	trj	8	24870099	LOC_Os08g39290	5.12499	24827219	24827811	N	EF hand family protein, expressed
D9	trj	8	24870099	LOC_Os08g39310	16.6774	24837641	24842098	N	SWIB/MDM2 domain containing protein, expressed	both
D9	trj	8	24870099	LOC_Os08g39330	14.8289	24854285	24855757	N	skin secretory protein xP2 precursor, putative, expressed	both		Y
D9	trj	8	24870099	LOC_Os08g39340	16.8867	24861137	24864316	N	expressed protein			Y
D9	trj	8	24870099	LOC_Os08g39350	16.9147	24865939	24872160	N	glycerophosphoryl diester phosphodiesterase family protein, putative, expressed	both
D9	trj	8	24870099	LOC_Os08g39370	13.8194	24882925	24886350	N	citrate transporter, putative, expressed			Y
D9	trj	8	24870099	LOC_Os08g39380	4.83006	24887761	24891911	N	beta 1,2-xylosyltransferase, putative, expressed	both		Y
D9	trj	8	24870099	LOC_Os08g39390	1.04319	24905299	24908967	N	ZOS8-10 - C2H2 zinc finger protein, expressed			Y
D9	trj	8	24870099	LOC_Os08g39430	0.581158	24935696	24936427	N	thylakoid lumenal 19 kDa protein, chloroplast precursor, putative, expressed
D9	trj	8	24870099	LOC_Os08g39440	0.689233	24938689	24947051	N	RNA recognition motif containing protein, putative, expressed	both
D9	trj	8	24870099	LOC_Os08g39450	0.586866	24953932	24955150	N	AN1-like zinc finger domain containing protein, expressed	both
D9	trj	8	24870099	LOC_Os08g39460	0.358601	24965766	24967477	N	AGC_PVPK_like_CDK8.2 - ACG kinases include homologs to PKA, PKG and PKC, expressed	cell
D9	trj	8	24870099	LOC_Os08g39480	0.720233	24976278	24976848	N	expressed protein	hair		Y
D9	trj	8	24870099	LOC_Os08g39510	1.985	24999498	25000480	N	expressed protein
D9	trj	8	24870099	LOC_Os08g39520	1.985	25000619	25002410	Y	transposon protein, putative, unclassified
D9	trj	8	24870099	LOC_Os08g39540	2.80106	25012908	25013432	Y	zinc knuckle domain containing protein, expressed
D9	trj	8	24870099	LOC_Os08g39560	0.338306	25023315	25026386	N	OTU-like cysteine protease family protein, putative, expressed
D9	trj	8	24870099	LOC_Os08g39570	1.65663	25031840	25039438	N	Leucine Rich Repeat family protein, expressed
D9	trj	8	24870099	LOC_Os08g39590	0.481671	25060740	25063403	N	inactive receptor kinase At2g26730 precursor, putative, expressed
D9	trj	8	24870099	LOC_Os08g39640	0.691479	25102165	25105616	N	cytoome P450, putative, expressed
D9	trj	8	24870099	LOC_Os08g39670	0.378176	25112752	25114696	Y	retrotransposon protein, putative, LINE subclass, expressed
D9	trj	8	24870099	LOC_Os08g39694	0.393587	25131585	25134371	N	cytoome P450, putative, expressed			Y
D9	trj	8	24870099	LOC_Os08g39730	0.471943	25155158	25156888	N	cytoome P450, putative, expressed	hair	Y	Y
D9	trj	8	24870099	LOC_Os08g39750	0.741346	25168758	25170808	Y	retrotransposon protein, putative, unclassified, expressed
D9	trj	8	24870099	LOC_Os08g39820	0.941061	25206758	25210102	N	pre-rRNA-processing protein TSR2, putative, expressed	both
D9	trj	8	24870099	LOC_Os08g39830	0.937023	25211515	25214797	N	ethylene-insensitive 3, putative, expressed
D9	trj	8	24870099	LOC_Os08g39850	0.56837	25240906	25250046	N	lipoxygenase, chloroplast precursor, putative, expressed	cell		Y
D9	trj	8	24870099	LOC_Os08g39880	0.530662	25270058	25273628	N	G-patch domain containing protein, expressed			Y
L1	ALL	5	18292657	LOC_Os05g31160	0.396264	18126349	18129661	N	peptide chain release factor 2, putative, expressed			Y
L1	ALL	5	18292657	LOC_Os05g31210	0.568036	18150624	18154725	Y	retrotransposon protein, putative, unclassified, expressed
L1	ALL	5	18292657	LOC_Os05g31220	0.61396	18158247	18161024	N	cell division control protein 48 homolog B, putative, expressed			Y
L1	ALL	5	18292657	LOC_Os05g31300	0.726313	18198090	18199416	Y	transposon protein, putative, Mariner sub-class
L1	ALL	5	18292657	LOC_Os05g31320	0.359796	18203074	18205659	N	expressed protein
L1	ALL	5	18292657	LOC_Os05g31340	0.523329	18215189	18220855	Y	retrotransposon protein, putative, unclassified, expressed
L1	ALL	5	18292657	LOC_Os05g31360	0.461045	18228743	18229168	N	expressed protein			Y
L1	ALL	5	18292657	LOC_Os05g31370	0.604203	18229958	18231138	N	expressed protein			Y
L1	ALL	5	18292657	LOC_Os05g31380	0.900412	18234846	18236501	N	GRAS family transcription factor containing protein, expressed
L1	ALL	5	18292657	LOC_Os05g31390	0.389021	18248217	18250545	N	expressed protein
L1	ALL	5	18292657	LOC_Os05g31400	0.303258	18258197	18261854	Y	retrotransposon protein, putative, unclassified, expressed
L1	ALL	5	18292657	LOC_Os05g31420	0.573228	18275763	18277445	N	GRAS family transcription factor containing protein, expressed
L1	ALL	5	18292657	LOC_Os05g31430	1.03893	18280442	18283368	Y	retrotransposon protein, putative, Ty3-gypsy subclass, expressed
L1	ALL	5	18292657	LOC_Os05g31450	0.654834	18291424	18292438	Y	retrotransposon protein, putative, unclassified
L1	ALL	5	18292657	LOC_Os05g31500	0.468173	18325954	18326274	N	expressed protein
L1	ALL	5	18292657	LOC_Os05g31525	0.987575	18340311	18340856	N	expressed protein
L1	ALL	5	18292657	LOC_Os05g31530	0.708523	18341349	18347097	N	disease resistance protein RGA4, putative, expressed
L1	ALL	5	18292657	LOC_Os05g31550	0.7511	18354322	18357990	N	disease resistance protein RGA4, putative, expressed
L1	ALL	5	18292657	LOC_Os05g31570	0.540538	18377097	18382814	N	disease resistance protein RGA4, putative, expressed
L1	ALL	5	18292657	LOC_Os05g31590	0.798148	18390282	18391490	Y	retrotransposon protein, putative, Ty1-copia subclass, expressed
L2	ALL/JAPONICA	6	6127858	LOC_Os06g11360	2.55675	5975645	5976459	N	expressed protein			Y
L2	ALL/JAPONICA	6	6127858	LOC_Os06g11410	2.41414	6019597	6021853	N	cyclin, putative, expressed
L2	ALL/JAPONICA	6	6127858	LOC_Os06g11420	2.08375	6027823	6029445	N	SKIP/SNW domain containing protein, expressed			Y
L2	ALL/JAPONICA	6	6127858	LOC_Os06g11430	2.41312	6032410	6035429	N	GRAM domain containing protein, expressed	both		Y
L2	ALL/JAPONICA	6	6127858	LOC_Os06g11460	1.40482	6066747	6071865	Y	retrotransposon protein, putative, unclassified, expressed
L2	ALL/JAPONICA	6	6127858	LOC_Os06g11470	5.71523	6074935	6075915	Y	retrotransposon protein, putative, unclassified, expressed
L2	ALL/JAPONICA	6	6127858	LOC_Os06g11490	3.16399	6086798	6088248	N	plastocyanin-like domain containing protein, putative, expressed	both		Y
L2	ALL/JAPONICA	6	6127858	LOC_Os06g11510	2.46635	6101061	6102117	N	expressed protein			Y
L2	ALL/JAPONICA	6	6127858	LOC_Os06g11530	1.26339	6114817	6115645	Y	retrotransposon protein, putative, unclassified, expressed
L2	ALL/JAPONICA	6	6127858	LOC_Os06g11540	0.810969	6116560	6119484	Y	retrotransposon protein, putative, unclassified, expressed
L2	ALL/JAPONICA	6	6127858	LOC_Os06g11570	0.822973	6131903	6137478	Y	transposon protein, putative, unclassified, expressed
L2	ALL/JAPONICA	6	6127858	LOC_Os06g11590	2.29966	6144586	6145404	N	expressed protein			Y
L2	ALL/JAPONICA	6	6127858	LOC_Os06g11600	1.47576	6146721	6150348	N	growth regulator related protein, putative, expressed	cell		Y
L2	ALL/JAPONICA	6	6127858	LOC_Os06g11620	1.74345	6155940	6159888	N	RNA recognition motif containing protein, putative, expressed	both		Y
L2	ALL/JAPONICA	6	6127858	LOC_Os06g11680	1.46285	6191531	6192496	N	phosphate-induced protein 1 conserved region domain containing protein, expressed
L2	ALL/JAPONICA	6	6127858	LOC_Os06g11690	1.87756	6197206	6197576	Y	retrotransposon protein, putative, unclassified, expressed
L2	ALL/JAPONICA	6	6127858	LOC_Os06g11700	2.12336	6199474	6200741	N	phosphate-induced protein 1 conserved region domain containing protein, expressed			Y
L2	ALL/JAPONICA	6	6127858	LOC_Os06g11710	3.85281	6202140	6202790	N	cytokinin-O-glucosyltransferase 2, putative, expressed
L2	ALL/JAPONICA	6	6127858	LOC_Os06g11720	3.41522	6205607	6207653	N	cytokinin-O-glucosyltransferase 2, putative, expressed	cell
L2	ALL/JAPONICA	6	6127858	LOC_Os06g11740	2.47056	6222556	6224681	N	OsAPRL2 adenosine 5'-phosphosulfate reductase-like OsAPRL2, expressed	hair
L2	ALL/JAPONICA	6	6127858	LOC_Os06g11750	3.00313	6227813	6229557	N	hypothetical protein
L2	ALL/JAPONICA	6	6127858	LOC_Os06g11760	1.02158	6233100	6233579	N	expressed protein	hair
L2	ALL/JAPONICA	6	6127858	LOC_Os06g11770	0.447404	6237708	6238080	N	hypothetical protein			Y
L2	ALL/JAPONICA	6	6127858	LOC_Os06g11780	0.324659	6240043	6241172	N	MYB family transcription factor, putative, expressed	hair
L2	ALL/JAPONICA	6	6127858	LOC_Os06g11800	0.459105	6250717	6253708	N	annexin, putative, expressed	both		Y
L2	ALL/JAPONICA	6	6127858	LOC_Os06g11820	0.34611	6255755	6256752	N	expressed protein
L2	ALL/JAPONICA	6	6127858	LOC_Os06g11880	0.3886	6316294	6319625	Y	transposon protein, putative, CACTA, En/Spm sub-class, expressed
L3	ALL	8	2480747	LOC_Os08g04530	1.24688	2238581	2239655	N	expressed protein			Y
L3	ALL	8	2480747	LOC_Os08g04540	0.830116	2256007	2257920	N	decarboxylase, putative, expressed	cell
L3	ALL	8	2480747	LOC_Os08g04550	0.736103	2265991	2266809	N	expressed protein
L3	ALL	8	2480747	LOC_Os08g04590	0.65843	2289390	2293615	N	csAtPR5, putative, expressed			Y
L3	ALL	8	2480747	LOC_Os08g04620	1.11434	2305809	2308575	N	MSP domain containing protein, putative, expressed	both
L3	ALL	8	2480747	LOC_Os08g04750	0.625536	2369008	2369760	Y	retrotransposon protein, putative, unclassified, expressed
L3	ALL	8	2480747	LOC_Os08g04770	1.19951	2382155	2385161	N	AMP-binding domain containing protein, expressed
L3	ALL	8	2480747	LOC_Os08g04790	1.2867	2389729	2393042	N	xylosyltransferase, putative, expressed	both
L3	ALL	8	2480747	LOC_Os08g04800	4.14472	2406033	2407778	N	triacylglycerol lipase like protein, putative, expressed	cell
L3	ALL	8	2480747	LOC_Os08g04840	1.58764	2433787	2436913	N	MYB family transcription factor, putative, expressed	both
L3	ALL	8	2480747	LOC_Os08g04890	0.525322	2495070	2496026	N	OsCML32 - Calmodulin-related calcium sensor protein, expressed
L3	ALL	8	2480747	LOC_Os08g04910	0.425256	2499714	2500300	N	expressed protein			Y
L3	ALL	8	2480747	LOC_Os08g04970	0.353479	2545233	2548976	Y	retrotransposon protein, putative, Ty1-copia subclass, expressed
L3	ALL	8	2480747	LOC_Os08g04990	9.29751	2557337	2561196	Y	retrotransposon protein, putative, unclassified, expressed
L3	ALL	8	2480747	LOC_Os08g05000	0.345593	2563786	2565715	Y	retrotransposon protein, putative, Ty1-copia subclass
L3	ALL	8	2480747	LOC_Os08g05020	0.536553	2574120	2574920	N	expressed protein
L3	ALL	8	2480747	LOC_Os08g05050	0.79737	2592661	2592936	Y	expressed protein			Y
L3	ALL	8	2480747	LOC_Os08g05070	1.84467	2606467	2609510	N	translation initiation factor IF-2, putative, expressed
L3	ALL	8	2480747	LOC_Os08g05110	0.469673	2639351	2640161	N	expressed protein
L3	ALL	8	2480747	LOC_Os08g05120	0.550611	2646665	2652763	Y	retrotransposon protein, putative, Ty3-gypsy subclass, expressed
L3	ALL	8	2480747	LOC_Os08g05140	1.4359	2658434	2659717	N	expressed protein
L3	ALL	8	2480747	LOC_Os08g05170	4.16438	2697362	2698711	Y	retrotransposon protein, putative, Ty3-gypsy subclass, expressed
L3	ALL	8	2480747	LOC_Os08g05210	0.503978	2712115	2713944	Y	retrotransposon protein, putative, Ty3-gypsy subclass
L3	ALL	8	2480747	LOC_Os08g05230	0.362366	2721117	2721845	Y	retrotransposon protein, putative, unclassified
L4	ALL	8	7640408	LOC_Os08g12300	0.522013	7243761	7251951	Y	retrotransposon protein, putative, Ty3-gypsy subclass, expressed
L4	ALL	8	7640408	LOC_Os08g12320	0.611708	7258381	7258939	N	hypothetical protein
L4	ALL	8	7640408	LOC_Os08g12330	0.611428	7264772	7267391	Y	retrotransposon protein, putative, unclassified
L4	ALL	8	7640408	LOC_Os08g12340	0.412684	7270608	7271312	Y	retrotransposon protein, putative, Ty3-gypsy subclass, expressed
L4	ALL	8	7640408	LOC_Os08g12350	1.24839	7274007	7280441	Y	retrotransposon protein, putative, Ty3-gypsy subclass, expressed
L4	ALL	8	7640408	LOC_Os08g12390	0.559875	7307626	7313705	Y	retrotransposon protein, putative, Ty3-gypsy subclass, expressed
L4	ALL	8	7640408	LOC_Os08g12420	0.328724	7330535	7331792	N	expressed protein
L4	ALL	8	7640408	LOC_Os08g12460	0.348398	7369921	7371487	Y	retrotransposon protein, putative, Ty3-gypsy subclass
L4	ALL	8	7640408	LOC_Os08g12490	0.419654	7386404	7388608	Y	retrotransposon protein, putative, unclassified, expressed
L4	ALL	8	7640408	LOC_Os08g12500	0.353771	7396803	7404724	Y	transposon protein, putative, CACTA, En/Spm sub-class, expressed
L4	ALL	8	7640408	LOC_Os08g12520	0.466567	7410178	7411394	N	expressed protein
L4	ALL	8	7640408	LOC_Os08g12530	0.419095	7414346	7418147	Y	retrotransposon protein, putative, Ty3-gypsy subclass, expressed
L4	ALL	8	7640408	LOC_Os08g12560	2.35821	7433254	7435179	Y	retrotransposon protein, putative, unclassified, expressed
L4	ALL	8	7640408	LOC_Os08g12590	3.16371	7449473	7450293	Y	retrotransposon, putative, centromere-specific
L4	ALL	8	7640408	LOC_Os08g12600	1.62046	7451363	7452401	N	expressed protein			Y
L4	ALL	8	7640408	LOC_Os08g12610	0.596982	7453144	7455315	Y	transposon protein, putative, unclassified
L4	ALL	8	7640408	LOC_Os08g12620	1.35402	7464693	7465085	Y	retrotransposon protein, putative, unclassified, expressed
L4	ALL	8	7640408	LOC_Os08g12640	0.592711	7475623	7478425	Y	retrotransposon protein, putative, Ty3-gypsy subclass, expressed
L4	ALL	8	7640408	LOC_Os08g12660	0.927934	7485940	7486913	Y	retrotransposon protein, putative, Ty3-gypsy subclass, expressed
L4	ALL	8	7640408	LOC_Os08g12680	1.38393	7488653	7510517	N	zinc finger domain, LSD1 subclass family protein, expressed	both
L4	ALL	8	7640408	LOC_Os08g12750	0.554459	7553769	7558834	N	serine/threonine-protein kinase HT1, putative, expressed	both		Y
L4	ALL	8	7640408	LOC_Os08g12790	6.39256	7576906	7577904	Y	cytokinin inducible protein, putative, expressed
L4	ALL	8	7640408	LOC_Os08g12800	3.54416	7583446	7588419	N	glucan endo-1,3-beta-glucosidase precursor, putative, expressed			Y
L4	ALL	8	7640408	LOC_Os08g12820	6.31007	7591557	7597014	N	proteasome/cyclosome repeat containing protein, expressed	both
L4	ALL	8	7640408	LOC_Os08g12830	3.17775	7605599	7610227	N	cytidylyltransferase domain containing protein, expressed	both
L4	ALL	8	7640408	LOC_Os08g12860	0.839711	7626312	7628053	Y	transposon protein, putative, CACTA, En/Spm sub-class, expressed
L4	ALL	8	7640408	LOC_Os08g12870	0.512145	7630276	7633973	Y	transposon protein, putative, CACTA, En/Spm sub-class, expressed			Y
L4	ALL	8	7640408	LOC_Os08g12880	1.14067	7643663	7646302	Y	transposon protein, putative, CACTA, En/Spm sub-class, expressed
L4	ALL	8	7640408	LOC_Os08g12890	2.57038	7652583	7664411	N	DNA binding protein, putative, expressed
L4	ALL	8	7640408	LOC_Os08g12900	1.81029	7669128	7673914	Y	retrotransposon protein, putative, unclassified, expressed
L4	ALL	8	7640408	LOC_Os08g12910	1.06251	7675817	7678799	Y	retrotransposon protein, putative, unclassified, expressed			Y
L4	ALL	8	7640408	LOC_Os08g12930	1.66226	7687205	7687686	N	hypothetical protein			Y
L4	ALL	8	7640408	LOC_Os08g13000	5.25095	7718114	7719211	N	MBTB20 - Bric-a-Brac, Tramtrack, Broad Complex BTB domain with Meprin and TRAF Homology MATH domain, expressed			Y
L4	ALL	8	7640408	LOC_Os08g13014	0.336752	7730270	7732702	N	expressed protein
L4	ALL	8	7640408	LOC_Os08g13020	0.456946	7735492	7737096	N	BTB and MATH domain containing protein, putative, expressed			Y
L4	ALL	8	7640408	LOC_Os08g13030	1.24365	7740373	7741464	N	MBTB21 - Bric-a-Brac, Tramtrack, Broad Complex BTB domain with Meprin and TRAF Homology MATH domain, expressed
L4	ALL	8	7640408	LOC_Os08g13160	1.49139	7819976	7820648	N	hypothetical protein			Y
L4	ALL	8	7640408	LOC_Os08g13180	0.908794	7834796	7835950	N	MBTB24 - Bric-a-Brac, Tramtrack, Broad Complex BTB domain with Meprin and TRAF Homology MATH domain, expressed
L4	ALL	8	7640408	LOC_Os08g13190	0.803861	7841034	7843978	Y	retrotransposon protein, putative, unclassified, expressed
L4	ALL	8	7640408	LOC_Os08g13210	2.03424	7855089	7857720	Y	expressed protein
L4	ALL	8	7640408	LOC_Os08g13219	2.52346	7861051	7861721	N	expressed protein
L4	ALL	8	7640408	LOC_Os08g13270	0.520651	7892281	7894462	N	expressed protein
L4	ALL	8	7640408	LOC_Os08g13290	0.529331	7897863	7901194	Y	transposon protein, putative, CACTA, En/Spm sub-class, expressed
L4	ALL	8	7640408	LOC_Os08g13320	0.439522	7911799	7916504	N	expressed protein	both
L4	ALL	8	7640408	LOC_Os08g13350	0.658594	7939705	7944485	N	expressed protein	both		Y
L4	ALL	8	7640408	LOC_Os08g13380	0.418714	7956281	7957021	N	expressed protein
L4	ALL	8	7640408	LOC_Os08g13400	0.334308	7972930	7973175	N	expressed protein
L4	ALL	8	7640408	LOC_Os08g13410	0.612362	7976343	7979073	Y	retrotransposon protein, putative, unclassified
L4	ALL	8	7640408	LOC_Os08g13420	0.572568	7982559	7985538	N	S-domain receptor-like protein kinase, putative, expressed
L4	ALL	8	7640408	LOC_Os08g13460	0.433335	8011707	8014346	N	expressed protein	hair
L4	ALL	8	7640408	LOC_Os08g13469	0.386482	8018574	8021718	N	expressed protein
L4	ALL	8	7640408	LOC_Os08g13480	0.50636	8023047	8023493	N	expressed protein
L4	ALL	8	7640408	LOC_Os08g13500	0.375845	8032238	8035168	Y	retrotransposon protein, putative, unclassified, expressed
L4	ALL	8	7640408	LOC_Os08g13540	0.322252	8049365	8052181	Y	retrotransposon protein, putative, Ty3-gypsy subclass, expressed
L4	ALL	8	7640408	LOC_Os08g13550	0.583823	8053421	8054154	Y	retrotransposon protein, putative, Ty3-gypsy subclass
L4	ALL	8	7640408	LOC_Os08g13570	1.01489	8061312	8063491	N	exo70 exocyst complex subunit family protein, putative, expressed
L4	ALL	8	7640408	LOC_Os08g13600	0.418882	8080343	8084031	Y	retrotransposon protein, putative, unclassified
L4	ALL	8	7640408	LOC_Os08g13610	0.5033	8092813	8095738	Y	retrotransposon protein, putative, Ty3-gypsy subclass, expressed
L4	ALL	8	7640408	LOC_Os08g13630	0.379048	8104902	8107543	N	expressed protein			Y
L4	ALL	8	7640408	LOC_Os08g13650	0.338565	8119670	8123230	N	expressed protein
L4	ALL	8	7640408	LOC_Os08g13660	0.352878	8125024	8128373	Y	transposon protein, putative, unclassified, expressed
L4	ALL	8	7640408	LOC_Os08g13690	0.440355	8153369	8155981	N	60S ribosomal protein L7, putative, expressed	both		Y
L4	ALL	8	7640408	LOC_Os08g13750	0.311898	8195119	8201214	Y	retrotransposon protein, putative, Ty3-gypsy subclass, expressed
L4	ALL	8	7640408	LOC_Os08g13780	0.601441	8216427	8219047	N	U-box domain-containing protein, putative, expressed			Y

## Sheet: Supplemental Table 5
Supplemental Table 5. Genes previously identified to play a role in rice RH formation or growth.
Gene	Source	RAP-DB_ID	MSU_v7
OsCSLD1, rth-2	Kim et. al 2007	Os10g0578200	LOC_Os10g42750
OsAPY, rth1	Yuo et. al 2009	Os07g0682800	LOC_Os07g48430
OsbHLH115, OsRHL1	Ding et. al 2009	Os06g0184000	LOC_Os06g08500
OsEXPB5	Won et. al 2010	Os04g0552200	LOC_Os04g46650
OsEXPA30	Won et. al 2010	Os10g0535900	LOC_Os10g39110
OsEXPA17	Yu et. al 2011	Os06g0108600	LOC_Os06g01920
OsGH3-2	Du et. al 2012	Os01g0764800	LOC_Os01g55940
Docs1	Huang et. al 2012, Bettembourg et. al 2017	Os02g0236100	LOC_Os02g14120
OsFH1	Huang et. al 2013	Os01g0897700	LOC_Os01g67240
OsSNDP1	Huang et. al 2013	Os10g0122600	LOC_Os10g03400
OsWox3A	Yoo et. al 2013	Os11g0102100	LOC_Os11g01130
OsEXPA8	Wang et. al 2014	Os01g0248900	LOC_Os01g14650
OsXXT1	Wang et. al 2014	Os03g0300000	LOC_Os03g18820
OsMOGS	Wang et. al 2014	Os01g0921200	LOC_Os01g69210
OsEXPB2	Zou et. al 2015	Os10g0555700	LOC_Os10g40710
OsRSL3	Kim et. al 2016	Os06g0496400	LOC_Os06g30090
OsRSL2	Kim et. al 2016	Os02g0710300	LOC_Os02g48060
OsWOX11	Cheng et. al 2016	Os07g0684900	LOC_Os07g48560
OsRSL1	Kim et. al 2016	Os01g0111500	LOC_Os01g02110
OsABIL2	Wang et. al 2017	Os05g0592800	LOC_Os05g51510
OsNOX3	Wang et. al 2018	Os04g0674800	LOC_Os01g61880
OsAUX1	Giri et. al 2018	Os01g0856500	LOC_Os01g63770
OsRBOH3	Kim et. al 2019	Os01g0835500	LOC_Os01g61880
OsRBOH2	Kim et. al 2019	Os01g0734200	LOC_Os01g53294
OsRHC	Moon et. al 2019	Os04g57860	LOC_Os04g57860
OsRBOH5	Kim et. al 2019	Os05g0528000	LOC_Os05g45210

## Sheet: Supplemental Table 6
Supplemental Table 6. Genes with RHE (cis-acting root hair elements) in the putative promoter region. RHEs are from Arabidopsis (Won et al., 2009. Expression data is from Huang et al. (2017).
motif_id	motif_alt_id	sequence_name	start	stop	strand	score	p-value	q-value	matched_sequence	Expression	in new set
1	WHHDTGNNNNKCACGWH	LOC_Os01g04324	1452	1468	+	11.6667	2.4e-05	1	GACTTGGCCGTCACGTT		LOC_Os01g04324
2	WHHDTGNNNKCACGWH	LOC_Os01g04324	1453	1468	+	10.5758	8.31e-05	1	ACTTGGCCGTCACGTT		LOC_Os01g04324
2	WHHDTGNNNKCACGWH	LOC_Os01g04350	1755	1770	+	16.0909	4.96e-07	0.723	ACAGTGACTGCACGAC	cell	LOC_Os01g04350
2	WHHDTGNNNKCACGWH	LOC_Os01g04460	107	122	-	10.3333	9.8e-05	1	TCCTTGTTGTCTCGTT		LOC_Os01g04460
1	WHHDTGNNNNKCACGWH	LOC_Os01g04490	732	748	+	15.4364	6.11e-06	1	ACTATGAAGAGCACGTT		LOC_Os01g04490
2	WHHDTGNNNKCACGWH	LOC_Os01g04550	1175	1190	-	10.3333	9.8e-05	1	TTCTAGAAGTCACGTC		LOC_Os01g04550
1	WHHDTGNNNNKCACGWH	LOC_Os01g04560	1104	1120	+	15.1576	9.67e-06	1	TTTTTGAAGGTCACGAA		LOC_Os01g04560
1	WHHDTGNNNNKCACGWH	LOC_Os01g04560	289	305	+	11.9697	1.46e-05	1	GCCGTGTAGAGCACGAC		LOC_Os01g04560
1	WHHDTGNNNNKCACGWH	LOC_Os01g04580	1700	1716	-	10.4545	9.68e-05	1	TACGTGCTGATTACGTC	both	LOC_Os01g04580
1	WHHDTGNNNNKCACGWH	LOC_Os01g04590	64	80	-	10.7455	5.51e-05	1	ACCTTGATCTGCTCGAC	cell	LOC_Os01g04590
2	WHHDTGNNNKCACGWH	LOC_Os01g04590	916	931	-	10.8424	5.59e-05	1	TCCATGGGAGCACCTC	cell	LOC_Os01g04590
2	WHHDTGNNNKCACGWH	LOC_Os01g04660	26	41	+	11.303	3.14e-05	1	GCTTTGTATGCACGAC		LOC_Os01g04660
1	WHHDTGNNNNKCACGWH	LOC_Os01g04660	1218	1234	-	10.7212	6.4e-05	1	TCCGTCGCTTGCACGTT		LOC_Os01g04660
2	WHHDTGNNNKCACGWH	LOC_Os01g04710	1624	1639	+	11.5879	2.07e-05	1	TGCATGTTAGCACGTA	hair	LOC_Os01g04710
1	WHHDTGNNNNKCACGWH	LOC_Os01g04720	1631	1647	+	11.2303	3.44e-05	1	AACGTGCGGCGCACCAC	hair	LOC_Os01g04720
2	WHHDTGNNNKCACGWH	LOC_Os01g04750	783	798	+	10.503	8.83e-05	1	AATATGAATCCACGAA		LOC_Os01g04750
1	WHHDTGNNNNKCACGWH	LOC_Os01g33530	1578	1594	-	10.9636	4.86e-05	1	TAAGTCCGGGGCACGTC		LOC_Os01g33530
2	WHHDTGNNNKCACGWH	LOC_Os01g33609	13	28	-	10.5758	8.31e-05	1	ACCATGTGCTCACAAC		LOC_Os01g33609
1	WHHDTGNNNNKCACGWH	LOC_Os01g33710	1304	1320	+	10.903	5.27e-05	1	ATTTTGCTTTGCACGCT		LOC_Os01g33710
1	WHHDTGNNNNKCACGWH	LOC_Os01g33840	440	456	-	12.2303	1.23e-05	1	ACTATGCGTCGCACGTG		LOC_Os01g33840
1	WHHDTGNNNNKCACGWH	LOC_Os01g33840	1244	1260	-	11.4121	3.31e-05	1	AATATGGGACCCACGTC		LOC_Os01g33840
1	WHHDTGNNNNKCACGWH	LOC_Os01g33930	1072	1088	+	10.7212	6.4e-05	1	TCTATGTCCGTCTCGTC		LOC_Os01g33930
2	WHHDTGNNNKCACGWH	LOC_Os01g33950	1806	1821	+	10.5758	8.31e-05	1	TCAATGCTCGCAGGTC		LOC_Os01g33950
1	WHHDTGNNNNKCACGWH	LOC_Os01g34010	143	159	+	10.4667	8.48e-05	1	AATTCGCGATGCACGTC	cell	LOC_Os01g34010
1	WHHDTGNNNNKCACGWH	LOC_Os01g34080	840	856	-	10.9758	4.77e-05	1	ACAGTGGCAGGGACGAC	cell	LOC_Os01g34080
2	WHHDTGNNNKCACGWH	LOC_Os01g34100	1798	1813	-	10.5758	8.31e-05	1	TTATAGGCCGCACGTA		LOC_Os01g34100
2	WHHDTGNNNKCACGWH	LOC_Os01g34110	128	143	-	10.5758	8.31e-05	1	TTATAGGCCGCACGTA		LOC_Os01g34110
2	WHHDTGNNNKCACGWH	LOC_Os01g34120	1180	1195	-	11.8	2.01e-05	1	AAATTGCGGGCACGGC		LOC_Os01g34120
2	WHHDTGNNNKCACGWH	LOC_Os01g71640	1174	1189	-	10.5879	7.39e-05	1	ACCAGGCTGTCACGAA		LOC_Os01g71640
1	WHHDTGNNNNKCACGWH	LOC_Os01g71790	1195	1211	+	11.2545	3.38e-05	1	ACAGTGGAGGGCTCGAC	both	LOC_Os01g71790
1	WHHDTGNNNNKCACGWH	LOC_Os01g71790	285	301	+	10.7333	5.84e-05	1	TTCTTGCTCAGCGCGTC	both	LOC_Os01g71790
1	WHHDTGNNNNKCACGWH	LOC_Os01g71800	942	958	-	10.9758	4.77e-05	1	ATCTCGCCGCGCACGTA		LOC_Os01g71800
1	WHHDTGNNNNKCACGWH	LOC_Os01g71910	1155	1171	-	14.6485	1.06e-05	1	ATATTGTATTTCACGTT		LOC_Os01g71910
2	WHHDTGNNNKCACGWH	LOC_Os01g71960	1320	1335	+	11.0242	4.69e-05	1	AATTTGTTCCCACGAC		LOC_Os01g71960
1	WHHDTGNNNNKCACGWH	LOC_Os01g72120	333	349	+	10.7212	6.4e-05	1	AACATGCCGTGCTCGAT	both	LOC_Os01g72120
2	WHHDTGNNNKCACGWH	LOC_Os01g72140	492	507	-	11.5455	2.78e-05	1	TCCTTGCGTTCACGGT		LOC_Os01g72140
1	WHHDTGNNNNKCACGWH	LOC_Os01g72150	406	422	-	11.4121	3.31e-05	1	ACAATGCCAGCCACGAT	both	LOC_Os01g72150
2	WHHDTGNNNKCACGWH	LOC_Os01g72240	990	1005	+	11.0242	4.69e-05	1	AACATGGTTACACGAA	cell	LOC_Os01g72240
2	WHHDTGNNNKCACGWH	LOC_Os01g72240	656	671	+	10.8424	5.59e-05	1	TCCTTGGCAGCAAGTC	cell	LOC_Os01g72240
2	WHHDTGNNNKCACGWH	LOC_Os01g72310	1548	1563	+	10.8545	5.25e-05	1	ACTTTGACCGCTCGTC	cell	LOC_Os01g72310
2	WHHDTGNNNKCACGWH	LOC_Os01g72410	502	517	+	11.5636	2.37e-05	1	AGTATGGTGTCACGAA		LOC_Os01g72410
1	WHHDTGNNNNKCACGWH	LOC_Os01g72460	2040	2056	+	10.4667	8.48e-05	1	AAAATGGAAGGCTCGAC	cell	LOC_Os01g72460
2	WHHDTGNNNKCACGWH	LOC_Os01g72570	1866	1881	+	15.8242	2.08e-06	1	TCTTTGATGGCACGAC	both	LOC_Os01g72570
1	WHHDTGNNNNKCACGWH	LOC_Os01g72570	1865	1881	+	10.4545	9.68e-05	1	ATCTTTGATGGCACGAC	both	LOC_Os01g72570
1	WHHDTGNNNNKCACGWH	LOC_Os01g72710	1979	1995	+	11.9333	1.69e-05	1	GAAGTGCGCGTCACGTC	both	LOC_Os01g72710
1	WHHDTGNNNNKCACGWH	LOC_Os01g72710	420	436	+	10.4667	8.48e-05	1	TACAGGATGGTCACGTC	both	LOC_Os01g72710
2	WHHDTGNNNKCACGWH	LOC_Os01g72720	1480	1495	-	12.3636	1.12e-05	1	TGCGTGGCAGCACGTA		LOC_Os01g72720
2	WHHDTGNNNKCACGWH	LOC_Os01g72740	615	630	-	15.5455	6.46e-06	1	TTTTTGACCGCACGAA	hair	LOC_Os01g72740
2	WHHDTGNNNKCACGWH	LOC_Os01g72780	1893	1908	+	11.5636	2.37e-05	1	TGATTGACCTCACGTT		LOC_Os01g72780
1	WHHDTGNNNNKCACGWH	LOC_Os01g72780	1744	1760	+	11.4242	3.1e-05	1	ACCTTGTTGCACACGAA		LOC_Os01g72780
2	WHHDTGNNNKCACGWH	LOC_Os01g72780	1929	1944	-	11.0121	4.86e-05	1	GTATTGCCTTCACGTT		LOC_Os01g72780
1	WHHDTGNNNNKCACGWH	LOC_Os01g72820	1885	1901	-	10.4667	8.48e-05	1	TTCGTGGGAATCCCGTT	both	LOC_Os01g72820
1	WHHDTGNNNNKCACGWH	LOC_Os01g72820	1936	1952	-	10.4667	8.48e-05	1	TTCGTGGGAATCCCGTT	both	LOC_Os01g72820
2	WHHDTGNNNKCACGWH	LOC_Os01g72834	686	701	-	11.0121	4.86e-05	1	ATATTGCCAACACGTA	both	LOC_Os01g72834
2	WHHDTGNNNKCACGWH	LOC_Os01g72930	1088	1103	+	10.5879	7.39e-05	1	TCCATGTCTGGACGTC		LOC_Os01g72930
2	WHHDTGNNNKCACGWH	LOC_Os01g73024	1710	1725	-	11.5879	2.07e-05	1	TGCATGAAATCACGAC	hair	LOC_Os01g73024
2	WHHDTGNNNKCACGWH	LOC_Os01g73110	2039	2054	+	10.5758	8.31e-05	1	TTCTTGCTGGCACCTC		LOC_Os01g73110
1	WHHDTGNNNNKCACGWH	LOC_Os01g73170	159	175	-	11.4545	2.6e-05	1	TAAATGTTGAGCACGTG	both	LOC_Os01g73170
1	WHHDTGNNNNKCACGWH	LOC_Os01g73190	2010	2026	+	15.4242	7.44e-06	1	AAAATGAGCAGCACGTT		LOC_Os01g73190
1	WHHDTGNNNNKCACGWH	LOC_Os01g73190	80	96	+	10.7091	6.93e-05	1	ACTGTGGAGGGAACGTA		LOC_Os01g73190
2	WHHDTGNNNKCACGWH	LOC_Os01g73200	1527	1542	+	10.6	6.57e-05	1	ATCGTGCTAGCTCGTT	cell	LOC_Os01g73200
2	WHHDTGNNNKCACGWH	LOC_Os01g73200	1527	1542	-	10.6	6.57e-05	1	AACGAGCTAGCACGAT	cell	LOC_Os01g73200
2	WHHDTGNNNKCACGWH	LOC_Os01g73240	1758	1773	-	15.0364	9.73e-06	1	TTTTTGTTAGCACGTA		LOC_Os01g73240
1	WHHDTGNNNNKCACGWH	LOC_Os01g73240	539	555	-	10.6485	7.22e-05	1	CTAATGATAATCACGAC		LOC_Os01g73240
1	WHHDTGNNNNKCACGWH	LOC_Os01g73280	863	879	-	10.9152	4.96e-05	1	ACTGTGAATTACACGTT		LOC_Os01g73280
1	WHHDTGNNNNKCACGWH	LOC_Os01g73280	986	1002	+	10.6364	7.37e-05	1	TTTTTGAACTACACGTA		LOC_Os01g73280
1	WHHDTGNNNNKCACGWH	LOC_Os01g73410	1250	1266	-	10.903	5.27e-05	1	ATCTTGTACTCCACGTA	both	LOC_Os01g73410
2	WHHDTGNNNKCACGWH	LOC_Os01g73450	1473	1488	-	11.0121	4.86e-05	1	TAAATGCCTACACGAT	hair	LOC_Os01g73450
1	WHHDTGNNNNKCACGWH	LOC_Os05g02750	1258	1274	-	11.1576	4.22e-05	1	GTAATGGATCGCACGAT	both	LOC_Os05g02750
2	WHHDTGNNNKCACGWH	LOC_Os05g02890	599	614	-	12.097	1.33e-05	1	TGTTTGCAGGCACGTC	both	LOC_Os05g02890
2	WHHDTGNNNKCACGWH	LOC_Os05g02920	873	888	+	10.7576	6.17e-05	1	TAATTGCTTCCACGAT		LOC_Os05g02920
1	WHHDTGNNNNKCACGWH	LOC_Os05g02940	249	265	+	10.7212	6.4e-05	1	ACCTTGGGATGCACCAC	both	LOC_Os05g02940
2	WHHDTGNNNKCACGWH	LOC_Os05g02970	86	101	-	15.8	3.57e-06	1	TTAATGCGCGCACGAT		LOC_Os05g02970
2	WHHDTGNNNKCACGWH	LOC_Os05g02970	1541	1556	-	11.5333	2.88e-05	1	TCAATGCCGCCACGTA		LOC_Os05g02970
2	WHHDTGNNNKCACGWH	LOC_Os05g03080	1560	1575	-	10.8545	5.25e-05	1	TCCATGGTGTCTCGAC		LOC_Os05g03080
1	WHHDTGNNNNKCACGWH	LOC_Os05g03080	732	748	-	10.4667	8.48e-05	1	ACTACGACTGTCACGTC		LOC_Os05g03080
2	WHHDTGNNNKCACGWH	LOC_Os05g03240	1016	1031	-	10.5758	8.31e-05	1	TCCTTGTGCTGACGTC		LOC_Os05g03240
2	WHHDTGNNNKCACGWH	LOC_Os05g03240	754	769	-	10.3333	9.8e-05	1	TTCGTGGTTTCTCGAA		LOC_Os05g03240
2	WHHDTGNNNKCACGWH	LOC_Os05g03380	315	330	-	11.8424	1.6e-05	1	TGCATGCATGCACGTA		LOC_Os05g03380
2	WHHDTGNNNKCACGWH	LOC_Os05g03430	1521	1536	+	11.5333	2.88e-05	1	CAAGTGGCCTCACGAT	both	LOC_Os05g03430
1	WHHDTGNNNNKCACGWH	LOC_Os05g03490	432	448	+	11.2545	3.38e-05	1	ACCGGGCACGGCACGAA	hair	LOC_Os05g03490
1	WHHDTGNNNNKCACGWH	LOC_Os05g03490	335	351	+	10.4667	8.48e-05	1	TCCTTGAACTGCACAAC	hair	LOC_Os05g03490
1	WHHDTGNNNNKCACGWH	LOC_Os05g03510	2026	2042	-	15.4242	7.44e-06	1	ATCATGCTGATCACGAT		LOC_Os05g03510
1	WHHDTGNNNNKCACGWH	LOC_Os05g03520	1786	1802	-	10.4545	9.68e-05	1	AAATTGGCTGGCCCGAT		LOC_Os05g03520
2	WHHDTGNNNKCACGWH	LOC_Os05g03574	671	686	-	11.2909	3.49e-05	1	TTCATGTTGCCACGAC	hair	LOC_Os05g03574
2	WHHDTGNNNKCACGWH	LOC_Os05g03574	937	952	+	10.5636	8.74e-05	1	ATAGTGGGGGCATGTA	hair	LOC_Os05g03574
2	WHHDTGNNNKCACGWH	LOC_Os05g03610	1681	1696	-	11.5576	2.5e-05	1	ACTGTGCATGCACGGA	both	LOC_Os05g03610
2	WHHDTGNNNKCACGWH	LOC_Os05g03620	1586	1601	-	11.8303	1.77e-05	1	AGTGTGGAGTCACGTT	cell	LOC_Os05g03620
2	WHHDTGNNNKCACGWH	LOC_Os05g03630	347	362	-	15.8121	3.24e-06	1	ATCATGAGCTCACGAC	both	LOC_Os05g03630
1	WHHDTGNNNNKCACGWH	LOC_Os05g03820	85	101	-	10.4545	9.68e-05	1	ATAGTGTCCTGCAGGTC	both	LOC_Os05g03820
1	WHHDTGNNNNKCACGWH	LOC_Os05g03820	86	102	-	10.4545	9.68e-05	1	ATAGTGTCCTGCAGGTC	both	LOC_Os05g03820
1	WHHDTGNNNNKCACGWH	LOC_Os05g03830	1481	1497	+	15.1818	8.05e-06	1	ACCTTGATTTTCACGAA	both	LOC_Os05g03830
2	WHHDTGNNNKCACGWH	LOC_Os05g03920	928	943	+	16.3455	1.88e-07	0.723	TACGTGCTGGCACGAC	cell	LOC_Os05g03920
2	WHHDTGNNNKCACGWH	LOC_Os05g03920	928	943	-	11.8121	1.93e-05	1	GTCGTGCCAGCACGTA	cell	LOC_Os05g03920
2	WHHDTGNNNKCACGWH	LOC_Os05g03960	1790	1805	+	10.503	8.83e-05	1	TATATGTATACACGTA	cell	LOC_Os05g03960
1	WHHDTGNNNNKCACGWH	LOC_Os05g04000	1718	1734	+	11.4121	3.31e-05	1	ATATTGTGCCACACGAC	both	LOC_Os05g04000
2	WHHDTGNNNKCACGWH	LOC_Os05g04050	270	285	+	11.8121	1.93e-05	1	AACGTGGGAGCACGGT		LOC_Os05g04050
2	WHHDTGNNNKCACGWH	LOC_Os05g04050	270	285	-	11.8121	1.93e-05	1	ACCGTGCTCCCACGTT		LOC_Os05g04050
1	WHHDTGNNNNKCACGWH	LOC_Os05g04150	171	187	-	15.703	2.87e-06	0.952	AAAGTGAAGAGCACGAC	both	LOC_Os05g04150
1	WHHDTGNNNNKCACGWH	LOC_Os05g04150	197	213	-	15.703	2.87e-06	0.952	AAAGTGAAGAGCACGAC	both	LOC_Os05g04150
1	WHHDTGNNNNKCACGWH	LOC_Os05g04215	82	98	+	10.4545	9.68e-05	1	TCCTTGCTGTTGACGTC	cell	LOC_Os05g04215
1	WHHDTGNNNNKCACGWH	LOC_Os05g04360	1023	1039	-	10.4667	8.48e-05	1	ACTGTTTCTTGCACGTC	both	LOC_Os05g04360
1	WHHDTGNNNNKCACGWH	LOC_Os05g04380	377	393	+	10.8909	5.45e-05	1	AATATGCTCAACACGAT	both	LOC_Os05g04380
2	WHHDTGNNNKCACGWH	LOC_Os05g04410	1678	1693	+	11.5576	2.5e-05	1	GCCATGCATGCACGTT	both	LOC_Os05g04410
2	WHHDTGNNNKCACGWH	LOC_Os05g04490	40	55	+	10.8545	5.25e-05	1	TACGGGCTGGCACGTT	cell	LOC_Os05g04490
2	WHHDTGNNNKCACGWH	LOC_Os05g04490	40	55	-	10.8545	5.25e-05	1	AACGTGCCAGCCCGTA	cell	LOC_Os05g04490
1	WHHDTGNNNNKCACGWH	LOC_Os05g04520	1636	1652	+	11.2	3.49e-05	1	TTCTTGTATTTCACGTG	both	LOC_Os05g04520
1	WHHDTGNNNNKCACGWH	LOC_Os05g31160	510	526	-	11.7212	1.81e-05	1	AGCTTGAGTTGCACGAA		LOC_Os05g31160
1	WHHDTGNNNNKCACGWH	LOC_Os05g31160	526	542	-	11.7212	1.81e-05	1	AGCTTGAGTTGCACGAA		LOC_Os05g31160
2	WHHDTGNNNKCACGWH	LOC_Os05g31220	95	110	+	11.2788	3.83e-05	1	ATAATGCAGGCACGGT		LOC_Os05g31220
2	WHHDTGNNNKCACGWH	LOC_Os05g31360	214	229	+	11.8424	1.6e-05	1	ACTGTGGATTCACGAG		LOC_Os05g31360
2	WHHDTGNNNKCACGWH	LOC_Os05g31360	1478	1493	-	10.7697	5.97e-05	1	AACTTGAAACCACGTA		LOC_Os05g31360
2	WHHDTGNNNKCACGWH	LOC_Os05g31370	263	278	-	10.7697	5.97e-05	1	AACTTGAAACCACGTA		LOC_Os05g31370
2	WHHDTGNNNKCACGWH	LOC_Os06g03180	1534	1549	-	10.8424	5.59e-05	1	ATCGTGGAGGAACGTC		LOC_Os06g03180
1	WHHDTGNNNNKCACGWH	LOC_Os06g03230	1915	1931	-	11.6788	2.36e-05	1	ATTGTGACCCTCACGGC		LOC_Os06g03230
2	WHHDTGNNNKCACGWH	LOC_Os06g03260	881	896	-	10.5758	8.31e-05	1	ACCATGTGCTCACAAC		LOC_Os06g03260
1	WHHDTGNNNNKCACGWH	LOC_Os06g03514	1004	1020	+	10.7333	5.84e-05	1	TCCGTGAGATGCATGTC	both	LOC_Os06g03514
2	WHHDTGNNNKCACGWH	LOC_Os06g03514	1717	1732	+	10.5879	7.39e-05	1	ACATAGGCATCACGTC	both	LOC_Os06g03514
1	WHHDTGNNNNKCACGWH	LOC_Os06g03530	1821	1837	-	10.697	7.13e-05	1	TTCTTGGGCCGCAGGTA		LOC_Os06g03530
2	WHHDTGNNNKCACGWH	LOC_Os06g03580	1203	1218	+	11.0242	4.69e-05	1	AAAATGACTACACGAC	both	LOC_Os06g03580
2	WHHDTGNNNKCACGWH	LOC_Os06g03580	1303	1318	+	11.0242	4.69e-05	1	AAAATGACTACACGAC	both	LOC_Os06g03580
2	WHHDTGNNNKCACGWH	LOC_Os06g03580	1306	1321	+	11.0242	4.69e-05	1	AAAATGACTACACGAC	both	LOC_Os06g03580
1	WHHDTGNNNNKCACGWH	LOC_Os06g03620	384	400	+	10.9879	4.59e-05	1	TCCTTGTCGGGCGCGAT		LOC_Os06g03620
1	WHHDTGNNNNKCACGWH	LOC_Os06g03620	1124	1140	+	10.9758	4.77e-05	1	TACGTGGCACGCAAGAC		LOC_Os06g03620
1	WHHDTGNNNNKCACGWH	LOC_Os06g03620	495	511	+	10.7455	5.51e-05	1	TCTGTGATGAGCTCGTC		LOC_Os06g03620
1	WHHDTGNNNNKCACGWH	LOC_Os06g03620	333	349	+	10.4545	9.68e-05	1	TCCTTCGACTGCACGTA		LOC_Os06g03620
1	WHHDTGNNNNKCACGWH	LOC_Os06g03700	1533	1549	+	11.4667	2.45e-05	1	TTTCTGATTTGCACGAC	hair	LOC_Os06g03700
2	WHHDTGNNNKCACGWH	LOC_Os06g03720	481	496	-	10.5758	8.31e-05	1	AAAGTGGTGGCACAAC		LOC_Os06g03720
2	WHHDTGNNNKCACGWH	LOC_Os06g03740	507	522	-	11.5455	2.78e-05	1	TATATGTGGGCACGCC		LOC_Os06g03740
1	WHHDTGNNNNKCACGWH	LOC_Os06g03740	58	74	-	10.4788	7.65e-05	1	ACAAGGATTGGCACGTC		LOC_Os06g03740
2	WHHDTGNNNKCACGWH	LOC_Os06g03790	1436	1451	+	11.0242	4.69e-05	1	TTTTTGTTCGCACGGT		LOC_Os06g03790
2	WHHDTGNNNKCACGWH	LOC_Os06g03830	173	188	-	10.3333	9.8e-05	1	AATGTGTAGGCTCGAA	hair	LOC_Os06g03830
1	WHHDTGNNNNKCACGWH	LOC_Os06g03900	1262	1278	-	10.4545	9.68e-05	1	TACATCACAGGCACGAC		LOC_Os06g03900
2	WHHDTGNNNKCACGWH	LOC_Os06g03920	1748	1763	-	15.0242	1.03e-05	1	AAATTGCTATCACGTT		LOC_Os06g03920
1	WHHDTGNNNNKCACGWH	LOC_Os06g03990	1029	1045	-	12.2303	1.23e-05	1	ACCCTGGGGTTCACGAT	both	LOC_Os06g03990
2	WHHDTGNNNKCACGWH	LOC_Os06g04060	1289	1304	-	10.7576	6.17e-05	1	AAATTGGTATCACGGA		LOC_Os06g04060
1	WHHDTGNNNNKCACGWH	LOC_Os06g04120	2062	2078	-	11.9758	1.45e-05	1	ACTTTGCCATGCACGAG		LOC_Os06g04120
2	WHHDTGNNNKCACGWH	LOC_Os06g04200	645	660	+	15.2909	8.64e-06	1	TTTTTGTCAGCACGTA		LOC_Os06g04200
2	WHHDTGNNNKCACGWH	LOC_Os06g04200	1214	1229	+	15.2909	8.64e-06	1	TTTTTGTCAGCACGTA		LOC_Os06g04200
2	WHHDTGNNNKCACGWH	LOC_Os06g04200	1217	1232	+	15.2909	8.64e-06	1	TTTTTGTCAGCACGTA		LOC_Os06g04200
1	WHHDTGNNNNKCACGWH	LOC_Os06g04210	1989	2005	-	12.2121	1.27e-05	1	TCCATGGCTCGCACGGC	both	LOC_Os06g04210
2	WHHDTGNNNKCACGWH	LOC_Os06g04230	151	166	-	10.6121	6.21e-05	1	AACGTGTTTGCCCGTC	both	LOC_Os06g04230
2	WHHDTGNNNKCACGWH	LOC_Os06g04250	1922	1937	-	12.097	1.33e-05	1	TCCTTGCGATCACGAG		LOC_Os06g04250
2	WHHDTGNNNKCACGWH	LOC_Os06g11360	1613	1628	+	11.1212	3.95e-05	1	TCCACGGTGGCACGAC		LOC_Os06g11360
1	WHHDTGNNNNKCACGWH	LOC_Os06g11420	1794	1810	-	11.4121	3.31e-05	1	CATATGGGCTGCACGTA		LOC_Os06g11420
1	WHHDTGNNNNKCACGWH	LOC_Os06g11420	860	876	-	10.903	5.27e-05	1	TATGTGAGTACCACGTA		LOC_Os06g11420
1	WHHDTGNNNNKCACGWH	LOC_Os06g11430	1957	1973	-	10.4545	9.68e-05	1	AAAATGGGTCGCGCGTT	both	LOC_Os06g11430
1	WHHDTGNNNNKCACGWH	LOC_Os06g11490	983	999	-	11.4424	2.69e-05	1	TGAATGGTGATCACGTA	both	LOC_Os06g11490
1	WHHDTGNNNNKCACGWH	LOC_Os06g11510	542	558	+	11.6788	2.36e-05	1	TTTGTGCACGGCACGCA		LOC_Os06g11510
2	WHHDTGNNNKCACGWH	LOC_Os06g11510	1359	1374	+	11.0364	4.27e-05	1	ATATTGTTAGCACGCC		LOC_Os06g11510
2	WHHDTGNNNKCACGWH	LOC_Os06g11510	1219	1234	+	10.5879	7.39e-05	1	ACAGTGTGTGCATGAC		LOC_Os06g11510
2	WHHDTGNNNKCACGWH	LOC_Os06g11590	78	93	+	10.5879	7.39e-05	1	ATCGTGCAAGAACGAC		LOC_Os06g11590
1	WHHDTGNNNNKCACGWH	LOC_Os06g11590	1410	1426	-	10.4667	8.48e-05	1	TCCATGTGTTGCACCTC		LOC_Os06g11590
1	WHHDTGNNNNKCACGWH	LOC_Os06g11600	649	665	+	11.2303	3.44e-05	1	TCCGTGCCCGTCACTAC	cell	LOC_Os06g11600
1	WHHDTGNNNNKCACGWH	LOC_Os06g11600	1171	1187	+	11.2303	3.44e-05	1	TCCGTGCCCGTCACTAC	cell	LOC_Os06g11600
2	WHHDTGNNNKCACGWH	LOC_Os06g11600	1482	1497	+	10.5758	8.31e-05	1	ACATTGACGGCACTAC	cell	LOC_Os06g11600
2	WHHDTGNNNKCACGWH	LOC_Os06g11600	2004	2019	+	10.5758	8.31e-05	1	ACATTGACGGCACTAC	cell	LOC_Os06g11600
2	WHHDTGNNNKCACGWH	LOC_Os06g11620	1750	1765	+	11.0364	4.27e-05	1	ACTTTGTTTGCACGGT	both	LOC_Os06g11620
1	WHHDTGNNNNKCACGWH	LOC_Os06g11700	637	653	-	11.1818	3.59e-05	1	ACCGTGAATTACACGTT		LOC_Os06g11700
1	WHHDTGNNNNKCACGWH	LOC_Os06g11700	637	653	+	10.9152	4.96e-05	1	AACGTGTAATTCACGGT		LOC_Os06g11700
1	WHHDTGNNNNKCACGWH	LOC_Os06g11770	1461	1477	-	10.9758	4.77e-05	1	ACTTTGCCGCTCTCGAC	#N/A	LOC_Os06g11770
2	WHHDTGNNNKCACGWH	LOC_Os06g11770	187	202	+	10.3455	8.97e-05	1	ATCTTGAAAGCTCGAC		LOC_Os06g11770
2	WHHDTGNNNKCACGWH	LOC_Os06g11800	524	539	-	12.0788	1.4e-05	1	TCCGTGTGGCCACGAC	both	LOC_Os06g11800
1	WHHDTGNNNNKCACGWH	LOC_Os06g11800	266	282	-	11.4424	2.69e-05	1	AGTATGCTTCTCACGAA	both	LOC_Os06g11800
1	WHHDTGNNNNKCACGWH	LOC_Os07g35330	1350	1366	+	11.4364	2.79e-05	1	CACATGTTCTGCACGTC	cell	LOC_Os07g35330
1	WHHDTGNNNNKCACGWH	LOC_Os07g35330	1461	1477	+	10.9758	4.77e-05	1	ACCATGGCGGTCGCGAA	cell	LOC_Os07g35330
2	WHHDTGNNNKCACGWH	LOC_Os07g35340	878	893	-	10.5636	8.74e-05	1	ACCTTGCCGTCACTAT	cell	LOC_Os07g35340
2	WHHDTGNNNKCACGWH	LOC_Os07g35390	2027	2042	+	16.0788	1.04e-06	1	ACCGTGCAGTCACGAT	both	LOC_Os07g35390
2	WHHDTGNNNKCACGWH	LOC_Os07g35390	2027	2042	-	11.5576	2.5e-05	1	ATCGTGACTGCACGGT	both	LOC_Os07g35390
1	WHHDTGNNNNKCACGWH	LOC_Os07g35390	1545	1561	-	10.9636	4.86e-05	1	ACTATACGCCGCACGTC	both	LOC_Os07g35390
1	WHHDTGNNNNKCACGWH	LOC_Os07g35530	1717	1733	-	10.697	7.13e-05	1	AATGTGGCGCTCATGTC		LOC_Os07g35530
2	WHHDTGNNNKCACGWH	LOC_Os07g35800	549	564	-	10.3333	9.8e-05	1	TCAAAGTGATCACGTC		LOC_Os07g35800
1	WHHDTGNNNNKCACGWH	LOC_Os07g35860	1710	1726	-	15.4364	6.11e-06	1	ATTGTGCATTGCACGTT	both	LOC_Os07g35860
1	WHHDTGNNNNKCACGWH	LOC_Os07g38220	1287	1303	-	10.8909	5.45e-05	1	GAATTGAGAGTCACGTA		LOC_Os07g38220
1	WHHDTGNNNNKCACGWH	LOC_Os07g38220	499	515	+	10.4667	8.48e-05	1	TTCACGGTCTTCACGTC		LOC_Os07g38220
1	WHHDTGNNNNKCACGWH	LOC_Os07g38220	1860	1876	-	10.4545	9.68e-05	1	ACAATGAGCAGCACTAC		LOC_Os07g38220
2	WHHDTGNNNKCACGWH	LOC_Os07g38250	1878	1893	-	15.2788	9.13e-06	1	TATATGCCTTCACGTT		LOC_Os07g38250
1	WHHDTGNNNNKCACGWH	LOC_Os07g38300	109	125	-	10.7091	6.93e-05	1	ACATTGGTGCGAACGAC	hair	LOC_Os07g38300
2	WHHDTGNNNKCACGWH	LOC_Os07g38430	932	947	+	10.3333	9.8e-05	1	AACGTGAAGTCGCGAA	both	LOC_Os07g38430
2	WHHDTGNNNKCACGWH	LOC_Os07g38430	932	947	-	10.3333	9.8e-05	1	TTCGCGACTTCACGTT	both	LOC_Os07g38430
1	WHHDTGNNNNKCACGWH	LOC_Os07g38460	1711	1727	+	10.4545	9.68e-05	1	ATTGTGATCGGCACCTC		LOC_Os07g38460
1	WHHDTGNNNNKCACGWH	LOC_Os07g38490	1321	1337	-	10.7091	6.93e-05	1	TCTGTGGTGGTGACGTC	both	LOC_Os07g38490
1	WHHDTGNNNNKCACGWH	LOC_Os07g38570	1362	1378	+	15.4242	7.44e-06	1	TTATTGCGTTGCACGAA	both	LOC_Os07g38570
1	WHHDTGNNNNKCACGWH	LOC_Os07g38590	1073	1089	+	11.9333	1.69e-05	1	GTTTTGGGGGGCACGAC	cell	LOC_Os07g38590
1	WHHDTGNNNNKCACGWH	LOC_Os07g38590	331	347	+	11.4242	3.1e-05	1	GACTTGTTGGTCACGAC	cell	LOC_Os07g38590
2	WHHDTGNNNKCACGWH	LOC_Os07g38590	1074	1089	+	10.8424	5.59e-05	1	TTTTGGGGGGCACGAC	cell	LOC_Os07g38590
2	WHHDTGNNNKCACGWH	LOC_Os07g38590	73	88	+	10.6	6.57e-05	1	ACCATGTACTCGCGAC	cell	LOC_Os07g38590
2	WHHDTGNNNKCACGWH	LOC_Os07g38670	1210	1225	+	11.5758	2.27e-05	1	TGTATGTTGGCACGTA		LOC_Os07g38670
1	WHHDTGNNNNKCACGWH	LOC_Os08g04530	129	145	+	11.9333	1.69e-05	1	TACGTGGGCCTCACGCT		LOC_Os08g04530
2	WHHDTGNNNKCACGWH	LOC_Os08g04530	114	129	-	11.2909	3.49e-05	1	ATCATGATGCCACGTC		LOC_Os08g04530
1	WHHDTGNNNNKCACGWH	LOC_Os08g04590	1355	1371	+	12.2303	1.23e-05	1	ATGATGGCGAGCACGAC		LOC_Os08g04590
2	WHHDTGNNNKCACGWH	LOC_Os08g04590	141	156	+	10.6	6.57e-05	1	ATCGTGCATGCTCGAA		LOC_Os08g04590
2	WHHDTGNNNKCACGWH	LOC_Os08g04590	141	156	-	10.6	6.57e-05	1	TTCGAGCATGCACGAT		LOC_Os08g04590
1	WHHDTGNNNNKCACGWH	LOC_Os08g04910	1679	1695	-	14.9152	1e-05	1	ATCTTGATATTCACGAA		LOC_Os08g04910
2	WHHDTGNNNKCACGWH	LOC_Os08g04910	2057	2072	+	11.8121	1.93e-05	1	TCCATGCCATCACGCC		LOC_Os08g04910
2	WHHDTGNNNKCACGWH	LOC_Os08g05050	815	830	+	10.5758	8.31e-05	1	ACCATGTGCTCACAAC		LOC_Os08g05050
2	WHHDTGNNNKCACGWH	LOC_Os08g12600	1285	1300	-	10.3333	9.8e-05	1	TTTGTGATCTCGCGAC		LOC_Os08g12600
2	WHHDTGNNNKCACGWH	LOC_Os08g12750	1303	1318	-	10.503	8.83e-05	1	TTTATGTTAACACGTT	both	LOC_Os08g12750
2	WHHDTGNNNKCACGWH	LOC_Os08g12800	899	914	-	10.5758	8.31e-05	1	TTTTCGCGCGCACGTT		LOC_Os08g12800
1	WHHDTGNNNNKCACGWH	LOC_Os08g12870	1047	1063	-	14.903	1.04e-05	1	ATATTGCATTTCACGTT		LOC_Os08g12870
2	WHHDTGNNNKCACGWH	LOC_Os08g12910	1637	1652	-	11.5758	2.27e-05	1	TAAATGGTTGCACGAG		LOC_Os08g12910
2	WHHDTGNNNKCACGWH	LOC_Os08g12930	40	55	+	10.5879	7.39e-05	1	TCTTTGCAGGCGCGAA		LOC_Os08g12930
1	WHHDTGNNNNKCACGWH	LOC_Os08g13000	1734	1750	-	10.4545	9.68e-05	1	ATATGGACGCGCACGTA		LOC_Os08g13000
2	WHHDTGNNNKCACGWH	LOC_Os08g13020	1153	1168	-	10.8424	5.59e-05	1	TCTTCGGCCGCACGTT		LOC_Os08g13020
1	WHHDTGNNNNKCACGWH	LOC_Os08g13020	1153	1169	-	10.697	7.13e-05	1	ATCTTCGGCCGCACGTT		LOC_Os08g13020
1	WHHDTGNNNNKCACGWH	LOC_Os08g13160	1986	2002	+	11.7091	2e-05	1	TAGATGGTGAGCACGAT		LOC_Os08g13160
1	WHHDTGNNNNKCACGWH	LOC_Os08g13160	1937	1953	+	10.7333	5.84e-05	1	TCAGCGGAGTGCACGAT		LOC_Os08g13160
2	WHHDTGNNNKCACGWH	LOC_Os08g13350	1352	1367	+	11.2909	3.49e-05	1	AACGTGGTAACACGTT	both	LOC_Os08g13350
2	WHHDTGNNNKCACGWH	LOC_Os08g13350	1361	1376	+	11.2909	3.49e-05	1	AACGTGGTAACACGTT	both	LOC_Os08g13350
2	WHHDTGNNNKCACGWH	LOC_Os08g13350	1352	1367	-	11.0364	4.27e-05	1	AACGTGTTACCACGTT	both	LOC_Os08g13350
2	WHHDTGNNNKCACGWH	LOC_Os08g13350	1361	1376	-	11.0364	4.27e-05	1	AACGTGTTACCACGTT	both	LOC_Os08g13350
1	WHHDTGNNNNKCACGWH	LOC_Os08g13630	994	1010	+	12.2121	1.27e-05	1	CCCGTGAGGCGCACGAT		LOC_Os08g13630
2	WHHDTGNNNKCACGWH	LOC_Os08g13690	1548	1563	+	11.2788	3.83e-05	1	ATCTTGCCTTCACGGA	both	LOC_Os08g13690
2	WHHDTGNNNKCACGWH	LOC_Os08g13690	1548	1563	-	10.5879	7.39e-05	1	TCCGTGAAGGCAAGAT	both	LOC_Os08g13690
1	WHHDTGNNNNKCACGWH	LOC_Os08g13780	2035	2051	+	12.2303	1.23e-05	1	TACATGGGCAGCACGAG		LOC_Os08g13780
2	WHHDTGNNNKCACGWH	LOC_Os08g31720	566	581	+	15.2909	8.64e-06	1	ATAATGCATGCACGTA		LOC_Os08g31720
1	WHHDTGNNNNKCACGWH	LOC_Os08g31720	1204	1220	-	11.2545	3.38e-05	1	ACCATGGACGGCGCGTC		LOC_Os08g31720
1	WHHDTGNNNNKCACGWH	LOC_Os08g31720	631	647	-	11.1455	4.32e-05	1	CTTTTGCTGGTCACGTT		LOC_Os08g31720
1	WHHDTGNNNNKCACGWH	LOC_Os08g31760	185	201	+	11.1879	3.56e-05	1	TATCTGCAATTCACGTA	cell	LOC_Os08g31760
1	WHHDTGNNNNKCACGWH	LOC_Os08g31769	520	536	+	10.4667	8.48e-05	1	TCCATGACACTCGCGTT		LOC_Os08g31769
1	WHHDTGNNNNKCACGWH	LOC_Os08g31814	1768	1784	+	10.7333	5.84e-05	1	TATGTGCTAGGCCCGTC	both	LOC_Os08g31814
1	WHHDTGNNNNKCACGWH	LOC_Os08g31850	1718	1734	-	15.4242	7.44e-06	1	TATTTGCTACGCACGAT	both	LOC_Os08g31850
2	WHHDTGNNNKCACGWH	LOC_Os08g31850	1619	1634	+	11.2788	3.83e-05	1	AAAATGGAGACACGTC	both	LOC_Os08g31850
2	WHHDTGNNNKCACGWH	LOC_Os08g32020	521	536	-	10.6	6.57e-05	1	TCAGTGGTTTCTCGTC		LOC_Os08g32020
1	WHHDTGNNNNKCACGWH	LOC_Os08g32110	506	522	+	11.6788	2.36e-05	1	AACGTGGGACCCACGTA		LOC_Os08g32110
1	WHHDTGNNNNKCACGWH	LOC_Os08g32110	506	522	-	11.6788	2.36e-05	1	TACGTGGGTCCCACGTT		LOC_Os08g32110
2	WHHDTGNNNKCACGWH	LOC_Os08g38720	351	366	+	10.7576	6.17e-05	1	CTAATGTACTCACGAT	both	LOC_Os08g38720
1	WHHDTGNNNNKCACGWH	LOC_Os08g38750	2076	2092	+	11.2303	3.44e-05	1	ACCGTGGCGGTGACGAC		LOC_Os08g38750
1	WHHDTGNNNNKCACGWH	LOC_Os08g38750	1891	1907	-	10.4667	8.48e-05	1	TCAATGGAGATCGCGAC		LOC_Os08g38750
1	WHHDTGNNNNKCACGWH	LOC_Os08g38750	1998	2014	+	10.4545	9.68e-05	1	ACAATGGCAAGCACCTC		LOC_Os08g38750
2	WHHDTGNNNKCACGWH	LOC_Os08g38780	1274	1289	-	12.3636	1.12e-05	1	TCCTTGTCGGCACGAG	both	LOC_Os08g38780
2	WHHDTGNNNKCACGWH	LOC_Os08g38850	178	193	+	10.7697	5.97e-05	1	GAAATGAATTCACGAC	both	LOC_Os08g38850
2	WHHDTGNNNKCACGWH	LOC_Os08g38850	776	791	+	10.7697	5.97e-05	1	GAAATGAATTCACGAC	both	LOC_Os08g38850
2	WHHDTGNNNKCACGWH	LOC_Os08g38950	1668	1683	+	11.1091	4.05e-05	1	AATGCGGCGGCACGAC	#N/A	LOC_Os08g38950
2	WHHDTGNNNKCACGWH	LOC_Os08g38950	177	192	+	10.8545	5.25e-05	1	ATCGTGGCTGCTCGAA	#N/A	LOC_Os08g38950
2	WHHDTGNNNKCACGWH	LOC_Os08g38970	1548	1563	+	15.0242	1.03e-05	1	TTATTGTCTTCACGTT		LOC_Os08g38970
1	WHHDTGNNNNKCACGWH	LOC_Os08g38980	1017	1033	-	15.4364	6.11e-06	1	TATTTGCTTAGCACGTC	both	LOC_Os08g38980
1	WHHDTGNNNNKCACGWH	LOC_Os08g39010	1986	2002	+	15.9576	1.51e-06	0.952	TTCGTGAGCTGCACGAT		LOC_Os08g39010
1	WHHDTGNNNNKCACGWH	LOC_Os08g39010	1986	2002	-	15.9455	2.2e-06	0.952	ATCGTGCAGCTCACGAA		LOC_Os08g39010
1	WHHDTGNNNNKCACGWH	LOC_Os08g39030	2020	2036	+	11.1576	4.22e-05	1	ATTTTGAGGACCACGAC		LOC_Os08g39030
2	WHHDTGNNNKCACGWH	LOC_Os08g39050	76	91	-	10.8303	5.8e-05	1	ACAGTGGCCTCATGAC		LOC_Os08g39050
1	WHHDTGNNNNKCACGWH	LOC_Os08g39080	690	706	+	10.9758	4.77e-05	1	TCAGTGTCCCGCACATC	both	LOC_Os08g39080
1	WHHDTGNNNNKCACGWH	LOC_Os08g39120	1223	1239	+	10.903	5.27e-05	1	AAAATGAGTTTCACGCC	hair	LOC_Os08g39120
2	WHHDTGNNNKCACGWH	LOC_Os08g39190	112	127	+	11.2909	3.49e-05	1	TCCTTGCAAACACGTT		LOC_Os08g39190
2	WHHDTGNNNKCACGWH	LOC_Os08g39240	1136	1151	-	11.2788	3.83e-05	1	ACAATGGAGACACGAA		LOC_Os08g39240
2	WHHDTGNNNKCACGWH	LOC_Os08g39330	811	826	-	11.2788	3.83e-05	1	CTTTTGTGCGCACGAT	both	LOC_Os08g39330
1	WHHDTGNNNNKCACGWH	LOC_Os08g39340	1595	1611	+	10.4545	9.68e-05	1	TCCATGAGGATCATGAC		LOC_Os08g39340
2	WHHDTGNNNKCACGWH	LOC_Os08g39370	672	687	-	11.5333	2.88e-05	1	AACTTGGGCACACGAA		LOC_Os08g39370
2	WHHDTGNNNKCACGWH	LOC_Os08g39370	1600	1615	+	10.6	6.57e-05	1	TCCACGTGTGCACGAA		LOC_Os08g39370
1	WHHDTGNNNNKCACGWH	LOC_Os08g39380	1936	1952	+	11.9333	1.69e-05	1	ACTATGGCCCACACGTC	both	LOC_Os08g39380
1	WHHDTGNNNNKCACGWH	LOC_Os08g39390	692	708	+	11.1576	4.22e-05	1	AACATGGAGTACACGAA		LOC_Os08g39390
1	WHHDTGNNNNKCACGWH	LOC_Os08g39480	127	143	+	11.4242	3.1e-05	1	CACGTGTACGTCACGTA	hair	LOC_Os08g39480
1	WHHDTGNNNNKCACGWH	LOC_Os08g39694	1415	1431	+	16.4909	3.64e-08	0.0784	ACCGTGTCGTGCACGAC		LOC_Os08g39694
2	WHHDTGNNNKCACGWH	LOC_Os08g39730	2078	2093	+	11.1212	3.95e-05	1	ACCTCGCCTGCACGAC	hair	LOC_Os08g39730
1	WHHDTGNNNNKCACGWH	LOC_Os08g39850	1659	1675	-	11.7091	2e-05	1	TAGTTGGCATGCACGTA	cell	LOC_Os08g39850
2	WHHDTGNNNKCACGWH	LOC_Os08g39880	504	519	+	11.0242	4.69e-05	1	TTCATGAGTCCACGAT		LOC_Os08g39880
1	WHHDTGNNNNKCACGWH	LOC_Os09g12500	1388	1404	+	11.703	2.02e-05	1	ACCGTGCAATGCACGGT		LOC_Os09g12500
1	WHHDTGNNNNKCACGWH	LOC_Os09g12500	1388	1404	-	11.703	2.02e-05	1	ACCGTGCATTGCACGGT		LOC_Os09g12500
2	WHHDTGNNNKCACGWH	LOC_Os09g12500	1419	1434	-	10.5758	8.31e-05	1	ATAGTAGCAGCACGTC		LOC_Os09g12500
2	WHHDTGNNNKCACGWH	LOC_Os09g12510	1438	1453	-	11.0364	4.27e-05	1	ACTGTGAAAACACGTT		LOC_Os09g12510
1	WHHDTGNNNNKCACGWH	LOC_Os09g12530	1253	1269	+	10.697	7.13e-05	1	AACTTGCGGGTCACCTC	hair	LOC_Os09g12530
2	WHHDTGNNNKCACGWH	LOC_Os09g12540	1654	1669	-	11.8121	1.93e-05	1	TCCATGGTGACACGAC		LOC_Os09g12540
2	WHHDTGNNNKCACGWH	LOC_Os09g36960	491	506	+	10.5879	7.39e-05	1	ACCATGGAGTCCCGTA	hair	LOC_Os09g36960
1	WHHDTGNNNNKCACGWH	LOC_Os09g37040	1003	1019	-	10.7091	6.93e-05	1	TACGTGACGCTTACGAC		LOC_Os09g37040
2	WHHDTGNNNKCACGWH	LOC_Os09g37080	1604	1619	+	11.3636	2.91e-05	1	ACCGTGGCCGCAGGTC	both	LOC_Os09g37080
1	WHHDTGNNNNKCACGWH	LOC_Os09g37080	695	711	+	10.4545	9.68e-05	1	ACAGTGAGCATCACATC	both	LOC_Os09g37080
2	WHHDTGNNNKCACGWH	LOC_Os09g37080	173	188	-	10.3333	9.8e-05	1	AAATTGTGTGCGCGAC	both	LOC_Os09g37080
1	WHHDTGNNNNKCACGWH	LOC_Os09g37100	1466	1482	+	10.9758	4.77e-05	1	ATCTGGCGCCGCACGTT	both	LOC_Os09g37100
1	WHHDTGNNNNKCACGWH	LOC_Os09g37180	480	496	+	15.4364	6.11e-06	1	AACATGTACAGCACGTT	cell	LOC_Os09g37180
2	WHHDTGNNNKCACGWH	LOC_Os09g37200	1017	1032	+	11.2788	3.83e-05	1	ACAATGCCACCACGTA	both	LOC_Os09g37200
1	WHHDTGNNNNKCACGWH	LOC_Os09g37220	1126	1142	-	14.903	1.04e-05	1	ATATTGCATTTCACGTT		LOC_Os09g37220
2	WHHDTGNNNKCACGWH	LOC_Os09g37240	1235	1250	+	10.5758	8.31e-05	1	TCCATGGAGGCACTAT	cell	LOC_Os09g37240
1	WHHDTGNNNNKCACGWH	LOC_Os09g37394	983	999	-	10.903	5.27e-05	1	TCAATGTTTGCCACGTA		LOC_Os09g37394
2	WHHDTGNNNKCACGWH	LOC_Os09g37540	1754	1769	-	15.0242	1.03e-05	1	TAATTGTTCTCACGAT	cell	LOC_Os09g37540
1	WHHDTGNNNNKCACGWH	LOC_Os09g37570	1913	1929	-	15.9333	2.35e-06	0.952	ATTATGGGCCGCACGTA		LOC_Os09g37570
2	WHHDTGNNNKCACGWH	LOC_Os09g37570	1913	1928	-	10.5758	8.31e-05	1	TTATGGGCCGCACGTA		LOC_Os09g37570
1	WHHDTGNNNNKCACGWH	LOC_Os09g37580	1554	1570	-	11.4667	2.45e-05	1	TGCGTGTAAATCACGTT		LOC_Os09g37580
2	WHHDTGNNNKCACGWH	LOC_Os09g37580	1390	1405	-	11.2788	3.83e-05	1	ACTTTGCTGACACGTA		LOC_Os09g37580
1	WHHDTGNNNNKCACGWH	LOC_Os09g37590	1967	1983	-	10.4667	8.48e-05	1	ATTACGTCGAGCACGTC		LOC_Os09g37590
2	WHHDTGNNNKCACGWH	LOC_Os09g37600	1187	1202	+	15.8	3.57e-06	1	AATGTGCGGTCACGTA		LOC_Os09g37600
1	WHHDTGNNNNKCACGWH	LOC_Os09g37600	1248	1264	+	11.7758	1.69e-05	1	ACCGCGCCCGGCACGAC		LOC_Os09g37600
2	WHHDTGNNNKCACGWH	LOC_Os09g37600	1187	1202	-	10.5758	8.31e-05	1	TACGTGACCGCACATT		LOC_Os09g37600
2	WHHDTGNNNKCACGWH	LOC_Os09g37610	954	969	-	11.0242	4.69e-05	1	AACATGAGACCACGAA		LOC_Os09g37610
1	WHHDTGNNNNKCACGWH	LOC_Os09g37640	875	891	+	10.903	5.27e-05	1	TCTTTGAAGAACACGTT		LOC_Os09g37640
2	WHHDTGNNNKCACGWH	LOC_Os10g20450	816	831	-	10.5879	7.39e-05	1	ATTATGCCTGCTCGAC		LOC_Os10g20450
2	WHHDTGNNNKCACGWH	LOC_Os10g20510	507	522	+	11.0364	4.27e-05	1	ATTGTGTTTCCACGTC	both	LOC_Os10g20510
1	WHHDTGNNNNKCACGWH	LOC_Os10g20550	511	527	-	11.4667	2.45e-05	1	AGAATGAATAGCACGTC		LOC_Os10g20550
2	WHHDTGNNNKCACGWH	LOC_Os12g23754	903	918	-	10.5758	8.31e-05	1	ACCATGTGCTCACAAC		LOC_Os12g23754
1	WHHDTGNNNNKCACGWH	LOC_Os12g23820	2029	2045	+	10.7212	6.4e-05	1	TCCATGACTGGCAAGTC		LOC_Os12g23820
2	WHHDTGNNNKCACGWH	LOC_Os12g23840	471	486	+	11.8424	1.6e-05	1	ACACTGGAAGCACGTA		LOC_Os12g23840
1	WHHDTGNNNNKCACGWH	LOC_Os12g23910	827	843	-	10.7212	6.4e-05	1	ACTTAGTCGGTCACGAC		LOC_Os12g23910
1	WHHDTGNNNNKCACGWH	LOC_Os12g24040	1061	1077	+	11.4242	3.1e-05	1	CTAGTGGATGGCACGAT		LOC_Os12g24040
1	WHHDTGNNNNKCACGWH	LOC_Os12g24080	1577	1593	-	10.7091	6.93e-05	1	TCCGTGGCGATCACCAT	both	LOC_Os12g24080
2	WHHDTGNNNKCACGWH	LOC_Os12g24084	1668	1683	+	11.303	3.14e-05	1	AACGTGTTAGCACGCA		LOC_Os12g24084
2	WHHDTGNNNKCACGWH	LOC_Os12g24140	1158	1173	-	15.303	7.16e-06	1	TTCATGTAAGCACGAT		LOC_Os12g24140
2	WHHDTGNNNKCACGWH	LOC_Os12g24140	932	947	+	12.097	1.33e-05	1	TGCTTGGCTGCACGAA		LOC_Os12g24140
1	WHHDTGNNNNKCACGWH	LOC_Os12g24390	915	931	-	11.1697	3.84e-05	1	CCTATGTTTGGCACGTT	hair	LOC_Os12g24390
1	WHHDTGNNNNKCACGWH	LOC_Os12g24400	997	1013	-	11.697	2.07e-05	1	TTTTTGCACGTCACGTG		LOC_Os12g24400
1	WHHDTGNNNNKCACGWH	LOC_Os12g24400	2079	2095	-	10.7091	6.93e-05	1	TCTGTGCCCTGCACATT		LOC_Os12g24400
1	WHHDTGNNNNKCACGWH	LOC_Os12g24400	329	345	+	10.4667	8.48e-05	1	ATATTGCCTTGCCCGTC		LOC_Os12g24400
2	WHHDTGNNNKCACGWH	LOC_Os12g24480	346	361	-	11.5697	2.28e-05	1	TCCGTGTAAACACGTC		LOC_Os12g24480
2	WHHDTGNNNKCACGWH	LOC_Os12g43750	1398	1413	+	15.2909	8.64e-06	1	ATAATGCATGCACGAA	both	LOC_Os12g43750
2	WHHDTGNNNKCACGWH	LOC_Os12g43820	1880	1895	+	10.5758	8.31e-05	1	TCTGTGGACGAACGTA		LOC_Os12g43820
1	WHHDTGNNNNKCACGWH	LOC_Os12g43940	320	336	-	10.4667	8.48e-05	1	AAATTGGTACGCTCGTC		LOC_Os12g43940

## Sheet: Supplemental Table 7
Supplemental Table 7. Condensed list of candidate genes
subpop	Chr	trait	marker	Gene Significance	Huang	Moon	Region	Root Hair element in promoter	Annotation
all	9	RHD	LOC_Os09g12500	Y			D10	Y	EMB1381, putative, expressed
all	10	RHD	LOC_Os10g20510	Y	both		D12	Y	expressed protein
ind	12	RHD	LOC_Os12g19290	Y	both		D13		AGC_AGC_other_NDRh_TRCd.4 - ACG kinases include homologs to PKA, PKG and PKC, expressed
ind	12	RHD	LOC_Os12g20144	Y	cell		D13		expressed protein
ind	12	RHD	LOC_Os12g22760	Y	cell		D13		expressed protein
ind	12	RHD	LOC_Os12g18880	Y	both		D13	Y	mago nashi, putative, expressed
ind	12	RHD	LOC_Os12g24080	Y	both		D13	Y	HECT-domain domain containing protein, expressed
ind	12	RHD	LOC_Os12g19270	Y			D13	Y	expressed protein
ind	12	RHD	LOC_Os12g19470	Y			D13	Y	ribulose bisphosphate carboxylase small chain, chloroplast precursor, putative, expressed
ind	12	RHD	LOC_Os12g21670	Y			D13	Y	hypothetical protein
ind	12	RHD	LOC_Os12g23260	Y			D13	Y	expressed protein
ind	12	RHD	LOC_Os12g24084	Y			D13	Y	expressed protein
ind	12	RHD	LOC_Os12g24140	Y			D13	Y	cyclin-dependent kinase G-2, putative, expressed
all	12	RHD	LOC_Os12g43870	Y	cell		D14		expressed protein
japonica	12	RHD	LOC_Os12g43870	Y	cell		D14		expressed protein
japonica	12	RHD	LOC_Os12g43880	Y	cell		D14		DNA binding protein, putative, expressed
all	12	RHD	LOC_Os12g43750	Y	both		D14	Y	expressed protein
japonica	12	RHD	LOC_Os12g43750	Y	both		D14	Y	expressed protein
all	1	RHD	LOC_Os01g33784	Y	both		D2		lipase family protein, putative, expressed
all	1	RHD	LOC_Os01g33800	Y	both		D2		heat shock protein DnaJ, putative, expressed
all	1	RHD	LOC_Os01g33710	Y			D2	Y	expressed protein
all	1	RHD	LOC_Os01g33840	Y			D2	Y	heat shock protein binding protein, putative, expressed
all	6	RHD	LOC_Os06g03486	Y	both		D5		expressed protein
all	6	RHD	LOC_Os06g03690	Y	both		D5		RNA recognition motif containing protein, putative, expressed
all	6	RHD	LOC_Os06g03514	Y	both		D5	Y	expressed protein
all	6	RHD	LOC_Os06g03790	Y			D5	Y	39S ribosomal protein L47, mitochondrial precursor, putative, expressed
all	7	RHD	LOC_Os07g38470	Y	both		D7		expressed protein
japonica	7	RHD	LOC_Os07g38470	Y	both		D7		expressed protein
all	7	RHD	LOC_Os07g38440	Y	hair		D7		uncharacterized 50.6 kDa protein in the 5region of gyrA and gyrB, putative, expressed
japonica	7	RHD	LOC_Os07g38440	Y	hair		D7		uncharacterized 50.6 kDa protein in the 5region of gyrA and gyrB, putative, expressed
all	7	RHD	LOC_Os07g38430	Y	both		D7	Y	WD domain, G-beta repeat domain containing protein, expressed
japonica	7	RHD	LOC_Os07g38430	Y	both		D7	Y	WD domain, G-beta repeat domain containing protein, expressed
all	7	RHD	LOC_Os07g38490	Y	both		D7	Y	GDP-fucose protein-O-fucosyltransferase 2, putative, expressed
all	7	RHD	LOC_Os07g38300	Y	hair		D7	Y	ribosome recycling factor, putative, expressed
all	7	RHD	LOC_Os07g38460	Y			D7	Y	expressed protein
japonica	7	RHD	LOC_Os07g38460	Y			D7	Y	expressed protein
trj	8	RHD	LOC_Os08g39310	Y	both		D9		SWIB/MDM2 domain containing protein, expressed
trj	8	RHD	LOC_Os08g39350	Y	both		D9		glycerophosphoryl diester phosphodiesterase family protein, putative, expressed
trj	8	RHD	LOC_Os08g39330	Y	both		D9	Y	skin secretory protein xP2 precursor, putative, expressed
trj	8	RHD	LOC_Os08g39340	Y			D9	Y	expressed protein
trj	8	RHD	LOC_Os08g39370	Y			D9	Y	citrate transporter, putative, expressed
all	8	RHL	LOC_Os08g12820	Y	both		L4		proteasome/cyclosome repeat containing protein, expressed
ind	9	RHD	LOC_Os09g37240		cell		D11	Y	glutathione S-transferase, C-terminal domain containing protein, expressed
